# Supplementary material for: Evolution of core archetypal phenotypes in progressive high grade serous ovarian cancer
Source: Nat Commun. 2021 May 24;12:3039. doi: 10.1038/s41467-021-23171-3 (PMC8144406; doi:10.1038/s41467-021-23171-3)
Supplement: Supplementary file 4 — Supplementary Data 1-11 [file 41467_2021_23171_MOESM4_ESM.xlsx]

## Sheet: Supp Data 1
Supplementary Data 1: Longitudinal cohort overall survival
Patient #	Overall Survival (Primary Surgery to Death, Days)	Total # of Treatments
Patient 1	1700	9
Patient 2	1049	7
Patient 3	929	5
Patient 4	2011	10
Patient 5	448	3
Patient 6	789	10
Patient 7	1430	9
Patient 8	966	5
Patient 9	1131	8

## Sheet: Supp Data 2
Supplementary Data 2: Longitudinal cohort treatment history
Patient ID	Sample Collection, Event, or Treatment	Start (# Days since Primary Surgery)	Stop (# Days since Primary Surgery)
Patient 1	Ascites	0
Patient 1	Ascites	1474
Patient 1	Carboplatin	38	164
Patient 1	Paclitaxel	38	164
Patient 1	Bevacizumab	38	164
Patient 1	Carboplatin	744	871
Patient 1	Gemcitabine	744	871
Patient 1	Carboplatin	1270	1298
Patient 1	Lipsomal Doxorubicin	1478	1478
Patient 1	Cyclophosphamide	1500	1611
Patient 1	Paclitaxel	1645	1659
Patient 1	Death	1700	1700
Patient 2	Ascites	485
Patient 2	Ascites	895
Patient 2	Ascites	994
Patient 2	Paclitaxel	20	125
Patient 2	Carboplatin	20	125
Patient 2	Liposomal Doxorubicin (Caelyx)	400	483
Patient 2	Carboplatin	496	608
Patient 2	Gemcitibine	517	616
Patient 2	Topotecan	828	874
Patient 2	Paclitaxel	883	989
Patient 2	Death	1049	1049
Patient 3	Ascites	257
Patient 3	Ascites	793
Patient 3	Ascites	897
Patient 3	Paclitaxel	-90	35
Patient 3	Carboplatin	-90	35
Patient 3	Farletuzumab/placebo	266	497
Patient 3	Paclitaxel	266	553
Patient 3	Cyclophosphamide	804	853
Patient 3	Death	929	929
Patient 4	Ascites	1281
Patient 4	Ascites	1598
Patient 4	Ascites	1983
Patient 4	Carboplatin	29	134
Patient 4	Paclitaxel	29	134
Patient 4	Bevacizumab	50	385
Patient 4	Carboplatin	819	924
Patient 4	Paclitaxel	819	924
Patient 4	Carboplatin	1283	1337
Patient 4	Cisplatin	1345	1435
Patient 4	Anastzole	1568	1568
Patient 4	Paclitaxel	1598	1752
Patient 4	Liposomal Doxorubicin	1835	1893
Patient 4	Death	2011	2011
Patient 5	Ascites	-88
Patient 5	Ascites	-63
Patient 5	Pleural Fluid	304
Patient 5	Carboplatin	-76	97
Patient 5	Taxol	-76	97
Patient 5	Carboplatin	308	329
Patient 5	Death	448
Patient 6	Pleural Fluid	402
Patient 6	Ascites	591
Patient 6	Pleural Fluid	616
Patient 6	Carboplatin	-88	-47
Patient 6	Paclitaxel	-88	-47
Patient 6	Taxol	37	85
Patient 6	Doxil	144	205
Patient 6	Topotecan	235	327
Patient 6	Bevacizumab	235	327
Patient 6	Gemcitabine	433	600
Patient 6	IMGN853	433	600
Patient 6	Pemetrexed	610	652
Patient 6	Paclitaxel	666	771
Patient 6	Death	789	789
Patient 7	Ascites	0
Patient 7	Ascites	1361
Patient 7	Paxlitaxel	36	141
Patient 7	Carboplatin	36	141
Patient 7	Bevacizumab	36	141
Patient 7	Bevacizumab	163	393
Patient 7	Carboplatin	737	844
Patient 7	Taxol	737	844
Patient 7	Olaparib	934	1208
Patient 7	Carboplatin	1248	1332
Patient 7	Cyclophosphamide	1353	1382
Patient 7	Death	1430	1430
Patient 8	Ascites	13
Patient 8	Ascites	685
Patient 8	Ascites	890
Patient 8	Carboplatin	29	127
Patient 8	Paclitaxel	29	127
Patient 8	Gemcitabine	684	799
Patient 8	Carboplatin	684	806
Patient 8	Cyclophosphamide	888	916
Patient 8	Death	966	966
Patient 9	Ascites	503
Patient 9	Ascites	637
Patient 9	Ascites	659
Patient 9	Carboplatin	69	195
Patient 9	Paclitaxel	69	162
Patient 9	Velaparib	69	379
Patient 9	Niraparib	379	651
Patient 9	Carboplatin	664	974
Patient 9	Gemcitabine	664	974
Patient 9	Bevacizumab	664	846
Patient 9	Liposomal Doxorubicin	1000	1086
Patient 9	Death	1131	1131

## Sheet: Supp Data 3
Supplementary Data 3: Longitudinal cohort CA-125 levels
Patient ID	# Days Post Primary Surgery	CA-125 Level (U/mL)
Patient 1	15	381
Patient 1	35	166
Patient 1	57	41
Patient 1	78	13
Patient 1	99	10
Patient 1	120	8
Patient 1	141	8
Patient 1	149	8
Patient 1	253	6
Patient 1	296	6
Patient 1	358	7
Patient 1	379	6
Patient 1	430	9
Patient 1	539	8
Patient 1	613	7
Patient 1	680	21
Patient 1	704	24
Patient 1	736	123
Patient 1	764	34
Patient 1	785	15
Patient 1	847	12
Patient 1	919	5
Patient 1	1001	7
Patient 1	1089	8
Patient 1	1151	28
Patient 1	1197	32
Patient 1	1222	51
Patient 1	1250	125
Patient 1	1268	169
Patient 1	1295	37
Patient 1	1318	19
Patient 1	1330	16
Patient 1	1338	16
Patient 1	1372	39
Patient 1	1432	518
Patient 1	1527	1070
Patient 1	1554	606
Patient 1	1568	426
Patient 1	1583	219
Patient 1	1638	952
Patient 1	1666	1810
Patient 2	-204	127
Patient 2	-187	109
Patient 2	-30	282
Patient 2	36	114
Patient 2	61	39
Patient 2	82	26
Patient 2	101	18
Patient 2	124	16
Patient 2	148	9
Patient 2	348	117
Patient 2	355	136
Patient 2	398	973
Patient 2	425	802
Patient 2	453	499
Patient 2	481	433
Patient 2	516	942
Patient 2	537	595
Patient 2	565	173
Patient 2	586	76
Patient 2	607	39
Patient 2	616	32
Patient 2	649	29
Patient 2	789	202
Patient 2	806	296
Patient 2	873	469
Patient 2	929	450
Patient 2	957	450
Patient 2	971	271
Patient 2	980	481
Patient 2	987	326
Patient 3	-92	1840
Patient 3	-72	1870
Patient 3	-51	610
Patient 3	-30	295
Patient 3	-29	144
Patient 3	12	142
Patient 3	33	73
Patient 3	54	60
Patient 3	125	15
Patient 3	223	357
Patient 3	244	1557
Patient 3	255	1597
Patient 3	284	1300
Patient 3	292	614
Patient 3	300	434
Patient 3	320	249
Patient 3	348	106
Patient 3	376	72
Patient 3	404	57
Patient 3	432	48
Patient 3	440	51
Patient 3	469	46
Patient 3	537	65
Patient 3	747	813
Patient 3	775	1410
Patient 3	852	501
Patient 4	-18	971
Patient 4	15	142
Patient 4	29	40
Patient 4	41	14
Patient 4	69	7
Patient 4	90	7
Patient 4	112	11
Patient 4	133	9
Patient 4	174	10
Patient 4	216	9
Patient 4	258	9
Patient 4	300	10
Patient 4	422	9
Patient 4	692	8
Patient 4	791	104
Patient 4	965	7
Patient 4	1142	28
Patient 4	1214	89
Patient 4	1273	1185
Patient 4	1281	1575
Patient 4	1302	291
Patient 4	1330	36
Patient 4	1336	29
Patient 4	1345	25
Patient 4	1364	14
Patient 4	1427	6
Patient 4	1469	6
Patient 4	1511	5
Patient 4	1561	327
Patient 4	1651	79
Patient 4	1679	20
Patient 4	1707	14
Patient 4	1735	17
Patient 4	1784	125
Patient 4	1833	1360
Patient 4	1891	1360
Patient 5	-98	434
Patient 5	-84	358
Patient 5	-75	327
Patient 5	-55	135
Patient 5	-34	76
Patient 5	-27	56
Patient 5	-6	55
Patient 5	24	26
Patient 5	45	18
Patient 5	50	16
Patient 5	71	16
Patient 5	217	38
Patient 5	301	404
Patient 5	308	445
Patient 5	329	507
Patient 5	350	471
Patient 6	-49	2285
Patient 6	-28	827
Patient 6	-11	313
Patient 6	42	150
Patient 6	97	112
Patient 6	120	84.7
Patient 6	153	226
Patient 6	160	349
Patient 6	188	1065
Patient 6	204	2150
Patient 6	217	2442
Patient 6	246	3956
Patient 6	260	2537
Patient 6	267	2143
Patient 6	288	1107
Patient 6	309	1365
Patient 6	330	2011
Patient 6	379	2066
Patient 6	426	3562
Patient 6	455	1225
Patient 6	462	1702
Patient 6	482	1490
Patient 6	510	1139
Patient 6	545	1201
Patient 6	587	1531
Patient 6	594	1971
Patient 6	610	2129
Patient 6	631	4446
Patient 6	666	343
Patient 6	722	511
Patient 6	785	296
Patient 7	-6	376
Patient 7	31	70
Patient 7	56	25
Patient 7	77	9
Patient 7	98	8
Patient 7	119	9
Patient 7	141	9
Patient 7	163	7
Patient 7	182	6
Patient 7	203	7
Patient 7	330	5
Patient 7	351	5
Patient 7	372	5
Patient 7	393	5
Patient 7	429	6
Patient 7	457	6
Patient 7	646	8
Patient 7	639	8
Patient 7	710	14
Patient 7	1015	7
Patient 7	1058	13
Patient 7	1078	16
Patient 7	1106	22
Patient 7	1115	22
Patient 7	1155	44
Patient 7	1205	1078
Patient 7	1243	543
Patient 7	1311	109
Patient 7	1330	218
Patient 7	1351	552
Patient 8	0	1200
Patient 8	13	1755
Patient 8	40	1280
Patient 8	61	123
Patient 8	80	35
Patient 8	103	24
Patient 8	124	18
Patient 8	482	11
Patient 8	670	1530
Patient 8	699	811
Patient 8	747	30
Patient 8	768	21
Patient 8	796	17
Patient 8	881	794
Patient 8	915	1140
Patient 9	489	1470
Patient 9	503	1026
Patient 9	520	1170
Patient 9	530	822
Patient 9	547	649
Patient 9	554	713
Patient 9	575	926
Patient 9	596	1187
Patient 9	617	1535
Patient 9	637	1781
Patient 9	659	2356
Patient 9	685	1845
Patient 9	706	2417
Patient 9	728	2124
Patient 9	748	1302
Patient 9	773	1137
Patient 9	797	753
Patient 9	825	750
Patient 9	846	464
Patient 9	867	307
Patient 9	888	277
Patient 9	909	146
Patient 9	944	197
Patient 9	974	235
Patient 9	997	342
Patient 9	1028	1065
Patient 9	1056	2294
Patient 9	1086	4128
Patient 9	1114	9548

## Sheet: Supp Data 4
Supplementary Data 4: Validation cohort treatment history
Patient #	Lines of Treatments	Total # of Treatments	Prior Treatment History
Patient 10	-	0	-
Patient 11	-	0	-
Patient 12	-	0	-
Patient 13	-	0	-
Patient 14	-	0	-
Patient 15	-	0	-
Patient 16	-	0	-
Patient 17	-	0	-
Patient 18	3	7	Carboplatin, Paclitaxel, Bevacizumab, carboplatin, paclitaxel, bevacizumab, tamoxifen
Patient 19	4	9	Carboplatin, Paclitaxel, Carboplatin, Paclitaxel, Niraparib, Doxil, Bevacuzimab, Gemcitabine, Pembrolizumab
Patient 20	4	4	Carboplatin, Paclitaxel, Tamoxifen, Carboplatin, Lipsomal Doxorubicin, Niraparib
Patient 21	4	8	Carboplatin, Paclitaxel, Doxil, Pemetrexed, Carboplatin, Taxol, Topotecan, Taxol
Patient 23	6	10	Carboplatin, Doxil, Carboplatin, Niraparib, Bevacuzimab, pembrolizumab, cisplatin, Taxol, Letrozole
Patient 24	11	13	Cisplatin, Paclitaxel, Carboplatin, Docetaxel, Carboplatin, Liopsomal Doxorubicin, Anastrozole, Carboplatin, Bevacizumab, Carboplatin, Gemcitabine, Rucaparib, Pembrolizumab

## Sheet: Supp Data 5
Supplementary Data 5: Linear regression analysis of KEGG pathways against archetype scores
	DDR				CDR				MAP
Pathway	beta	pval	fdr		beta	pval	fdr		beta	pval	fdr
KEGG-SYSTEMIC-LUPUS-ERYTHEMATOSUS	-2.27473	0	0		-0.131915	0.0185509	0.0198302		2.40664	0	0
KEGG-PURINE-METABOLISM	-2.77352	0	0		0.646418	1.87104e-42	2.46818e-42		2.1271	0	0
KEGG-OOCYTE-MEIOSIS	-2.24134	0	0		0.301593	1.9393e-20	2.34227e-20		1.93975	0	0
KEGG-PROGESTERONE-MEDIATED-OOCYTE-MATURATION	-0.438072	2.8762e-20	3.56649e-20		-1.39414	3.58334e-210	8.76975e-210		1.83221	0	0
KEGG-ANTIGEN-PROCESSING-AND-PRESENTATION	-3.16692	0	0		1.50426	0	0		1.66266	0	0
KEGG-CARDIAC-MUSCLE-CONTRACTION	-3.26821	0	0		1.60734	0	0		1.66087	0	0
KEGG-TRYPTOPHAN-METABOLISM	-1.35359	2.24768e-185	4.18068e-185		-0.297761	3.2859e-11	3.79613e-11		1.65135	2.3893065768677e-314	1.70927316651323e-313
KEGG-CELL-CYCLE	-0.949237	3.92229e-226	8.10606e-226		-0.666797	5.71177e-122	1.0118e-121		1.61603	0	0
KEGG-GLYCOLYSIS-GLUCONEOGENESIS	-2.88239	0	0		1.32304	2.9296e-298	8.78881e-298		1.55934	0	0
KEGG-DRUG-METABOLISM-OTHER-ENZYMES	0.30156	6.40452e-08	7.39901e-08		-1.84531	5.44922e-268	1.55931e-267		1.54375	1.19963e-193	4.95846e-193
KEGG-PYRIMIDINE-METABOLISM	-1.69819	0	0		0.277862	1.28562e-23	1.59417e-23		1.42033	0	0
KEGG-GLUTATHIONE-METABOLISM	-2.6793	0	0		1.28736	0	0		1.39194	0	0
KEGG-ARGININE-AND-PROLINE-METABOLISM	-2.13268	0	0		0.753531	1.56758e-84	2.37048e-84		1.37915	3.30578e-293	2.12026e-292
KEGG-VALINE-LEUCINE-AND-ISOLEUCINE-DEGRADATION	-1.47694	0	0		0.143887	9.01669e-05	9.98276e-05		1.33305	1.07735e-305	7.15671e-305
KEGG-PEROXISOME	-2.88442	0	0		1.55465	2.1505e-257	5.88225e-257		1.32977	1.5496e-194	6.55057e-194
KEGG-PPAR-SIGNALING-PATHWAY	-0.956696	7.43041e-49	9.80182e-49		-0.362001	6.46787e-09	7.33552e-09		1.3187	1.81039e-103	4.74272e-103
KEGG-PYRUVATE-METABOLISM	-1.61449	0	0		0.320082	1.65246e-34	2.13442e-34		1.2944	0	0
KEGG-VASCULAR-SMOOTH-MUSCLE-CONTRACTION	-2.49725	0	0		1.21616	2.18952e-95	3.48078e-95		1.28109	1.92125e-109	5.33362e-109
KEGG-FOLATE-BIOSYNTHESIS	-0.196664	2.19463e-12	2.63356e-12		-1.00629	1.00407034348298e-316	3.59148239766036e-316		1.20296	0	0
KEGG-DNA-REPLICATION	-0.1687	4.40112e-18	5.42125e-18		-1.01252	0	0		1.18122	0	0
KEGG-MISMATCH-REPAIR	-0.142544	2.81515e-10	3.33515e-10		-1.0003	0	0		1.14284	0	0
KEGG-TYPE-I-DIABETES-MELLITUS	-1.16455	4.74372e-233	1.02597e-232		0.0233909	0.497583	0.50574		1.14116	9.84955e-254	5.38828e-253
KEGG-P53-SIGNALING-PATHWAY	-1.43904	0	0		0.304563	1.37351e-21	1.68074e-21		1.13447	5.6855e-293	3.52501e-292
KEGG-GLYCINE-SERINE-AND-THREONINE-METABOLISM	0.355185	1.33113e-15	1.61824e-15		-1.4549	4.45936e-262	1.25673e-261		1.09971	1.43635e-154	5.13771e-154
KEGG-BUTANOATE-METABOLISM	-0.329294	6.81846e-12	8.1297e-12		-0.758247	1.41021e-61	1.98711e-61		1.08754	9.58124e-130	2.97019e-129
KEGG-PRION-DISEASES	-2.19383	0	0		1.10872	0	0		1.08511	0	0
KEGG-FATTY-ACID-METABOLISM	-1.76632	0	0		0.720997	4.97738e-80	7.34756e-80		1.04532	3.35239e-173	1.32669e-172
KEGG-GRAFT-VERSUS-HOST-DISEASE	-1.28318	0	0		0.244596	8.88791e-15	1.0463e-14		1.03859	6.88972e-251	3.55969e-250
KEGG-PROXIMAL-TUBULE-BICARBONATE-RECLAMATION	0.0385824	0.372966	0.383269		-1.04019	7.81202e-141	1.48269e-140		1.00161	3.02526e-135	9.7017e-135
KEGG-AUTOIMMUNE-THYROID-DISEASE	-0.773722	4.26153e-95	6.34116e-95		-0.221894	6.23788e-10	7.16201e-10		0.995616	8.10725e-178	3.27815e-177
KEGG-BETA-ALANINE-METABOLISM	-0.98342	7.60852e-142	1.29833e-141		-0.0119653	0.748344	0.752389		0.995385	1.37171e-164	5.10276e-164
KEGG-LEISHMANIA-INFECTION	-2.26737	0	0		1.29051	1.87966e-259	5.21815e-259		0.976866	1.74348e-153	6.00983e-153
KEGG-RIBOSOME	-1.95585	0	0		0.985399	0	0		0.970448	0	0
KEGG-PROPANOATE-METABOLISM	-1.4999	0	0		0.531057	4.08505e-81	6.07855e-81		0.968842	3.81153e-279	2.21545e-278
KEGG-NUCLEOTIDE-EXCISION-REPAIR	-0.868276	0	0		-0.0497395	0.0261274	0.0276407		0.918016	0	0
KEGG-ALLOGRAFT-REJECTION	-1.14237	1.97626258336499e-323	4.94065645841247e-323		0.235549	2.68512e-16	3.20149e-16		0.906824	1.2093e-229	5.48611e-229
KEGG-PENTOSE-PHOSPHATE-PATHWAY	-1.6054	0	0		0.769386	3.34309e-191	7.77268e-191		0.836017	3.93256e-234	1.87553e-233
KEGG-ASTHMA	-0.496147	1.87773e-74	2.6459e-74		-0.334698	7.5012e-38	9.82552e-38		0.830845	2.92542e-235	1.43192e-234
KEGG-PRIMARY-IMMUNODEFICIENCY	0.341261	1.82721e-12	2.2069e-12		-1.11996	1.72866e-130	3.15227e-130		0.778701	6.08482e-66	1.31602e-65
KEGG-BASE-EXCISION-REPAIR	-0.671181	5.10211e-209	9.98939e-209		-0.104194	6.75973e-07	7.57416e-07		0.775376	1.11198564404456e-317	8.61788874134534e-317
KEGG-INTESTINAL-IMMUNE-NETWORK-FOR-IGA-PRODUCTION	-0.466371	7.0773e-33	8.83475e-33		-0.305762	2.75463e-16	3.26345e-16		0.772133	7.71829e-99	1.91414e-98
KEGG-HOMOLOGOUS-RECOMBINATION	0.0637259	0.00698489	0.00750977		-0.832235	1.54798e-304	4.88008e-304		0.768509	2.15584e-268	1.21511e-267
KEGG-PORPHYRIN-AND-CHLOROPHYLL-METABOLISM	-1.93644	5.29149225692596e-313	1.31229007971922e-312		1.18774	4.13522e-128	7.46748e-128		0.7487	1.65974e-53	3.31948e-53
KEGG-TYROSINE-METABOLISM	-2.17281	0	0		1.42491	6.62363362627988e-310	0		0.747898	2.78859e-88	6.64971e-88
KEGG-N-GLYCAN-BIOSYNTHESIS	-1.54969	0	0		0.811563	1.46924e-169	3.10544e-169		0.73813	2.91841e-145	9.6933e-145
KEGG-BASAL-TRANSCRIPTION-FACTORS	-0.815161	1.88123e-102	2.8681e-102		0.0798544	0.0283121	0.0297517		0.735306	1.60026e-94	3.86556e-94
KEGG-ONE-CARBON-POOL-BY-FOLATE	0.0517292	0.00899389	0.00961416		-0.786866	0	0		0.735137	0	0
KEGG-PHENYLALANINE-METABOLISM	-1.26986	0	0		0.53629	3.23172e-162	6.6055e-162		0.733567	2.89917197270059e-316	2.1569839459106e-315
KEGG-CYSTEINE-AND-METHIONINE-METABOLISM	-1.21279	0	0		0.480496	5.42819e-90	8.34416e-90		0.732296	7.5355e-216	3.33715e-215
KEGG-PARKINSONS-DISEASE	-1.56293	0	0		0.856199	0	0		0.706726	0	0
KEGG-ALZHEIMERS-DISEASE	-1.77686	0	0		1.08053	0	0		0.696328	0	0
KEGG-GALACTOSE-METABOLISM	-1.39334	0	0		0.697709	2.14819e-109	3.69966e-109		0.695634	1.38311e-112	4.01967e-112
KEGG-GLYCOSAMINOGLYCAN-BIOSYNTHESIS-KERATAN-SULFATE	0.121634	2.67829e-05	2.9477e-05		-0.811175	1.97348e-191	4.64642e-191		0.689542	3.31789e-143	1.08268e-142
KEGG-PATHOGENIC-ESCHERICHIA-COLI-INFECTION	-2.32244	0	0		1.63716	0	0		0.685287	4.51581e-162	1.64694e-161
KEGG-ALANINE-ASPARTATE-AND-GLUTAMATE-METABOLISM	-0.578945	8.20035e-48	1.07413e-47		-0.0901017	0.0182654	0.0196379		0.669046	1.55181e-71	3.47756e-71
KEGG-HUNTINGTONS-DISEASE	-1.6139	0	0		0.945486	0	0		0.66841	0	0
KEGG-HISTIDINE-METABOLISM	-0.521391	1.89595e-35	2.38274e-35		-0.113164	0.0048484	0.00524304		0.634555	2.15704e-58	4.50798e-58
KEGG-RNA-DEGRADATION	-1.16538	0	0		0.536724	1.73566e-120	3.0456e-120		0.628658	4.96544e-171	1.88484e-170
KEGG-VIRAL-MYOCARDITIS	-2.4182	0	0		1.79106	0	0		0.627135	4.43167e-107	1.21219e-106
KEGG-RNA-POLYMERASE	-1.2679	0	0		0.645245	2.56914135837448e-321	9.36748464515003e-321		0.622657	0	0
KEGG-CALCIUM-SIGNALING-PATHWAY	-0.545743	1.2428e-06	1.40951e-06		-0.074429	0.489276	0.500029		0.620172	4.49325e-09	6.05612e-09
KEGG-GLYOXYLATE-AND-DICARBOXYLATE-METABOLISM	-0.799028	0	0		0.180597	5.68719e-22	7.00541e-22		0.618431	8.49105e-252	4.51239e-251
KEGG-PENTOSE-AND-GLUCURONATE-INTERCONVERSIONS	0.614575	5.69367e-63	7.78693e-63		-1.22567	5.49095e-272	1.59581e-271		0.611096	2.3986e-70	5.31118e-70
KEGG-CELL-ADHESION-MOLECULES-CAMS	-3.30007	0	0		2.70681	0	0		0.593261	3.26564e-28	5.4233e-28
KEGG-OXIDATIVE-PHOSPHORYLATION	-1.46293	0	0		0.875726	0	0		0.587209	0	0
KEGG-AMYOTROPHIC-LATERAL-SCLEROSIS-ALS	-1.9538	0	0		1.39604	0	0		0.55776	1.25405e-120	3.82384e-120
KEGG-VIBRIO-CHOLERAE-INFECTION	-1.87085	0	0		1.36835	0	0		0.502495	1.36787e-105	3.6873e-105
KEGG-SPLICEOSOME	-0.990998	0	0		0.505055	2.11806e-180	4.69e-180		0.485943	6.27496e-173	2.43155e-172
KEGG-CITRATE-CYCLE-TCA-CYCLE	-1.21957	0	0		0.748324	0	0		0.471244	3.22272e-135	1.01598e-134
KEGG-STEROID-BIOSYNTHESIS	-0.85341	1.99877e-253	4.53379e-253		0.394121	1.08661e-59	1.46457e-59		0.459289	2.38244e-83	5.53917e-83
KEGG-AMINO-SUGAR-AND-NUCLEOTIDE-SUGAR-METABOLISM	-1.31899	7.70742407512345e-322	1.96144061398975e-321		0.866033	8.72566e-151	1.6906e-150		0.452955	1.10866e-43	2.10419e-43
KEGG-GAP-JUNCTION	-1.80382	0	0		1.36907	8.36398e-304	2.59283e-303		0.434751	1.09043e-32	1.87796e-32
KEGG-NATURAL-KILLER-CELL-MEDIATED-CYTOTOXICITY	-2.17772	1.57523e-230	3.36773e-230		1.74557	9.90051e-162	2.00163e-161		0.432158	1.15433e-11	1.61433e-11
KEGG-VALINE-LEUCINE-AND-ISOLEUCINE-BIOSYNTHESIS	-0.0714379	0.000484903	0.000524372		-0.359222	1.25703e-75	1.81246e-75		0.43066	5.87751e-112	1.68187e-111
KEGG-PROTEIN-EXPORT	-1.18056	0	0		0.763521	0	0		0.417039	6.68097e-214	2.88991e-213
KEGG-REGULATION-OF-ACTIN-CYTOSKELETON	-2.34406	0	0		1.92738	0	0		0.41668	1.83929e-33	3.19728e-33
KEGG-UBIQUITIN-MEDIATED-PROTEOLYSIS	-0.860733	1.37462e-264	3.19598e-264		0.463888	3.29343e-84	4.94014e-84		0.396845	3.59994e-64	7.69643e-64
KEGG-FRUCTOSE-AND-MANNOSE-METABOLISM	-1.66281	0	0		1.27331	0	0		0.389508	4.04132e-45	7.74934e-45
KEGG-DILATED-CARDIOMYOPATHY	-0.281611	0.000280424	0.000305023		-0.103211	0.163819	0.171182		0.384822	1.263e-07	1.63137e-07
KEGG-NON-HOMOLOGOUS-END-JOINING	-0.40671	3.77514e-86	5.48575e-86		0.0220069	0.267245	0.276153		0.384703	2.69887e-87	6.3543e-87
KEGG-PROTEASOME	-0.991216	0	0		0.616199	0	0		0.375017	3.77468129685296e-318	3.05256828866383e-317
KEGG-PANTOTHENATE-AND-COA-BIOSYNTHESIS	0.0391246	0.122242	0.128458		-0.413554	8.97681e-66	1.27457e-65		0.374429	4.5502e-56	9.40375e-56
KEGG-DRUG-METABOLISM-CYTOCHROME-P450	0.62874	4.84841e-42	6.21934e-42		-0.974919	3.73951e-108	6.38118e-108		0.346179	1.82256e-15	2.66926e-15
KEGG-LYSINE-DEGRADATION	0.0205037	0.59016	0.596574		-0.337863	1.5502e-20	1.88455e-20		0.317359	6.74274e-19	1.03649e-18
KEGG-GLIOMA	-1.11507	1.45231e-282	3.41936e-282		0.814371	3.67825e-164	7.60172e-164		0.300695	1.95368e-24	3.15986e-24
KEGG-PRIMARY-BILE-ACID-BIOSYNTHESIS	0.547746	7.8715e-43	1.01673e-42		-0.836482	5.75626e-107	9.73331e-107		0.288736	1.49747e-14	2.12618e-14
KEGG-BLADDER-CANCER	-0.851575	0	0		0.590171	1.77408e-201	4.28545e-201		0.261404	6.7103e-42	1.24812e-41
KEGG-COLORECTAL-CANCER	-0.862343	1.31545e-182	2.39877e-182		0.623374	1.402e-104	2.32832e-104		0.238969	3.11967e-17	4.71755e-17
KEGG-NEUROTROPHIN-SIGNALING-PATHWAY	-1.6295	0	0		1.39764	0	0		0.231858	2.61668e-16	3.86272e-16
KEGG-MELANOMA	-1.03231	1.28424e-133	2.11387e-133		0.820545	1.20813e-92	1.8726e-92		0.211761	9.13255e-08	1.18787e-07
KEGG-GLYCOSYLPHOSPHATIDYLINOSITOL-GPI-ANCHOR-BIOSYNTHESIS	-0.884972	1.88245e-239	4.2185e-239		0.689347	1.37964e-158	2.72992e-158		0.195625	1.32679e-14	1.89833e-14
KEGG-AMINOACYL-TRNA-BIOSYNTHESIS	-0.480146	2.19639e-63	3.02614e-63		0.293793	6.66381e-27	8.37479e-27		0.186353	4.27343e-12	6.02165e-12
KEGG-BIOSYNTHESIS-OF-UNSATURATED-FATTY-ACIDS	-0.75642	2.5927e-137	4.38402e-137		0.596101	1.4038e-93	2.19418e-93		0.160319	2.18309e-08	2.87982e-08
KEGG-APOPTOSIS	-1.65341	0	0		1.49703	1.27790410603427e-312	4.32163934040751e-312		0.156384	7.25258e-05	8.81686e-05
KEGG-TGF-BETA-SIGNALING-PATHWAY	-0.996598	3.06101e-119	4.95085e-119		0.854185	5.0652e-96	8.12178e-96		0.142413	0.000440481	0.000525189
KEGG-SELENOAMINO-ACID-METABOLISM	-0.651169	2.52858e-155	4.39548e-155		0.50903	4.72016e-104	7.76947e-104		0.142139	8.69163e-10	1.18871e-09
KEGG-FC-GAMMA-R-MEDIATED-PHAGOCYTOSIS	-1.60995	0	0		1.47104	0	0		0.138904	2.34173e-05	2.88452e-05
KEGG-ASCORBATE-AND-ALDARATE-METABOLISM	1.42657	0	0		-1.56344	0	0		0.136878	4.72441e-05	5.78119e-05
KEGG-INSULIN-SIGNALING-PATHWAY	-1.1993	1.97626258336499e-323	4.94065645841247e-323		1.09892	1.58885e-296	4.6909e-296		0.100375	0.000723944	0.000857666
KEGG-LONG-TERM-DEPRESSION	-1.33609	2.72651e-209	5.39502e-209		1.24554	6.86978e-199	1.63818e-198		0.0905511	0.0272275	0.03088
KEGG-LONG-TERM-POTENTIATION	-1.17257	0	0		1.08706	0	0		0.0855104	0.0029631	0.00344461
KEGG-VASOPRESSIN-REGULATED-WATER-REABSORPTION	-1.2368	0	0		1.15359	0	0		0.0832065	1.75156e-05	2.17194e-05
KEGG-LEUKOCYTE-TRANSENDOTHELIAL-MIGRATION	-2.34813	0	0		2.28002	0	0		0.0681181	0.0444516	0.0501091
KEGG-MELANOGENESIS	-1.75529	4.11008e-184	7.56905e-184		1.69463	9.98871e-188	2.26573e-187		0.0606606	0.290766	0.305551
KEGG-HEMATOPOIETIC-CELL-LINEAGE	0.962172	1.84699e-82	2.64261e-82		-1.02217	1.66984e-101	2.70078e-101		0.0599941	0.203238	0.21851
KEGG-RENAL-CELL-CARCINOMA	-1.06837	0	0		1.00956	0	0		0.0588139	0.0106684	0.0122489
KEGG-RENIN-ANGIOTENSIN-SYSTEM	0.0699164	0.0589699	0.0623204		-0.128282	0.00028997	0.000319139		0.0583653	0.0933838	0.103389
KEGG-TERPENOID-BACKBONE-BIOSYNTHESIS	-0.535346	1.07604e-68	1.50484e-68		0.478703	2.84717e-60	3.95204e-60		0.0566438	0.049155	0.0550773
KEGG-COMPLEMENT-AND-COAGULATION-CASCADES	-0.0615143	0.21273	0.221049		0.0107426	0.819962	0.819962		0.0507716	0.273679	0.290882
KEGG-GLYCOSAMINOGLYCAN-BIOSYNTHESIS-HEPARAN-SULFATE	0.979904	4.48864e-88	6.57391e-88		-1.02337	7.60117e-105	1.27371e-104		0.0434649	0.34931	0.360953
KEGG-RETINOL-METABOLISM	1.76563	4.99638607513207e-317	1.25584837049252e-316		-1.80164	0	0		0.0360106	0.414675	0.423789
KEGG-LIMONENE-AND-PINENE-DEGRADATION	0.0334854	0.744126	0.748148		-0.0691875	0.480602	0.493878		0.0357021	0.711096	0.718825
KEGG-ENDOCYTOSIS	-1.63343	0	0		1.60228	0	0		0.0311562	0.245195	0.262105
KEGG-OLFACTORY-TRANSDUCTION	1.49339	0	0		-1.52273	0	0		0.0293405	0.39731	0.408285
KEGG-CHRONIC-MYELOID-LEUKEMIA	-0.717383	7.65712e-234	1.67556e-233		0.69671	2.44878e-241	6.41512e-241		0.0206735	0.321189	0.333749
KEGG-RIBOFLAVIN-METABOLISM	-1.32769	0	0		1.3128	0	0		0.0148856	0.613217	0.62327
KEGG-METABOLISM-OF-XENOBIOTICS-BY-CYTOCHROME-P450	0.261252	1.59157e-07	1.82736e-07		-0.275847	7.09492e-09	7.99791e-09		0.014595	0.755355	0.759438
KEGG-TIGHT-JUNCTION	-1.54145	0	0		1.54475	0	0		-0.00329533	0.897272	0.897272
KEGG-LYSOSOME	-1.49862	0	0		1.52519	0	0		-0.0265612	0.275832	0.291504
KEGG-GLYCOSPHINGOLIPID-BIOSYNTHESIS-GLOBO-SERIES	-0.280336	7.33355e-43	9.53874e-43		0.308252	3.5864e-56	4.76479e-56		-0.0279161	0.146476	0.15975
KEGG-PANCREATIC-CANCER	-0.682717	1.79844e-157	3.15576e-157		0.714354	1.18203e-188	2.7143e-188		-0.0316374	0.190097	0.205569
KEGG-MATURITY-ONSET-DIABETES-OF-THE-YOUNG	1.94417	0	0		-1.90079	0	0		-0.0433827	0.304012	0.317675
KEGG-THYROID-CANCER	-0.895409	0	0		0.944943	0	0		-0.0495341	0.00805814	0.0093094
KEGG-NOD-LIKE-RECEPTOR-SIGNALING-PATHWAY	-1.24824	6.49955e-209	1.25929e-208		1.30387	9.3238e-250	2.51337e-249		-0.055627	0.146867	0.15975
KEGG-O-GLYCAN-BIOSYNTHESIS	-0.257023	1.4699e-16	1.79869e-16		0.313975	4.77392e-26	5.95939e-26		-0.0569515	0.0515817	0.0574503
KEGG-GLYCOSAMINOGLYCAN-BIOSYNTHESIS-CHONDROITIN-SULFATE	-0.032026	0.454375	0.464361		0.0910205	0.0261546	0.0276407		-0.0589945	0.14243	0.156757
KEGG-NON-SMALL-CELL-LUNG-CANCER	-0.623987	1.56517e-127	2.5537e-127		0.683857	1.84389e-167	3.85351e-167		-0.0598697	0.0146541	0.0167218
KEGG-NICOTINATE-AND-NICOTINAMIDE-METABOLISM	0.120271	0.000263336	0.000288121		-0.010788	0.732145	0.740103		-0.109483	0.000407389	0.000488867
KEGG-GLYCOSPHINGOLIPID-BIOSYNTHESIS-GANGLIO-SERIES	0.667126	7.0526e-103	1.08412e-102		-0.556303	1.48191e-78	2.17036e-78		-0.110823	0.000149106	0.000180089
KEGG-FOCAL-ADHESION	-1.60805	0	0		1.73211	0	0		-0.124062	0.000876602	0.00103195
KEGG-ENDOMETRIAL-CANCER	-0.895288	3.99029e-298	9.63889e-298		1.02652	0	0		-0.131234	1.27232e-08	1.69037e-08
KEGG-ACUTE-MYELOID-LEUKEMIA	-0.761922	1.44902e-206	2.77853e-206		0.896256	2.76902715973744e-314	9.71771795699153e-314		-0.134334	1.13789e-08	1.52264e-08
KEGG-SPHINGOLIPID-METABOLISM	-0.63863	6.22067e-78	8.8324e-78		0.79748	3.85538e-132	7.10001e-132		-0.158851	8.09709e-07	1.01761e-06
KEGG-PROSTATE-CANCER	-0.854467	4.02072e-146	6.92458e-146		1.01961	6.05657e-228	1.56461e-227		-0.165143	1.40051e-07	1.79652e-07
KEGG-B-CELL-RECEPTOR-SIGNALING-PATHWAY	-1.11897	1.29057e-254	2.96354e-254		1.28938	0	0		-0.170414	4.51804e-08	5.91799e-08
KEGG-ALDOSTERONE-REGULATED-SODIUM-REABSORPTION	-0.815917	4.45421e-95	6.57526e-95		1.01152	2.53396e-159	5.06793e-159		-0.195607	1.44157e-07	1.83652e-07
KEGG-INOSITOL-PHOSPHATE-METABOLISM	-0.206287	2.93047e-09	3.40667e-09		0.403536	5.35403e-34	6.86793e-34		-0.197248	1.53665e-09	2.08626e-09
KEGG-DORSO-VENTRAL-AXIS-FORMATION	-0.58992	2.93294e-198	5.5666e-198		0.790781	0	0		-0.200861	3.07417e-27	5.06014e-27
KEGG-GNRH-SIGNALING-PATHWAY	-1.24532	3.19541e-163	5.71488e-163		1.44701	1.36498e-241	3.62694e-241		-0.201691	3.11455e-06	3.88796e-06
KEGG-MTOR-SIGNALING-PATHWAY	-0.126205	1.11618e-05	1.25824e-05		0.336587	1.33145e-34	1.73182e-34		-0.210382	6.31068e-15	9.09912e-15
KEGG-HYPERTROPHIC-CARDIOMYOPATHY-HCM	0.321288	1.83444e-05	2.05546e-05		-0.0968178	0.177011	0.183933		-0.224471	0.00144536	0.0016908
KEGG-PATHWAYS-IN-CANCER	-1.51244	1.50432e-213	3.00864e-213		1.74089	5.70339055097617e-311	1.89434043300278e-310		-0.22845	6.63125e-07	8.39056e-07
KEGG-EPITHELIAL-CELL-SIGNALING-IN-HELICOBACTER-PYLORI-INFECTION	-1.49212	0	0		1.72727	0	0		-0.235147	7.97858e-17	1.19679e-16
KEGG-ADHERENS-JUNCTION	-0.648782	6.65372e-236	1.47332e-235		0.897122	0	0		-0.24834	4.24304e-40	7.81391e-40
KEGG-PHOSPHATIDYLINOSITOL-SIGNALING-SYSTEM	0.0642517	0.137799	0.143992		0.202493	9.95448e-07	1.1087e-06		-0.266745	5.39e-11	7.42622e-11
KEGG-NEUROACTIVE-LIGAND-RECEPTOR-INTERACTION	2.01643	0	0		-1.73271	0	0		-0.283724	2.33111e-11	3.23572e-11
KEGG-SNARE-INTERACTIONS-IN-VESICULAR-TRANSPORT	-0.766696	1.70268e-228	3.59884e-228		1.05461	0	0		-0.287919	1.67161e-37	2.96113e-37
KEGG-ERBB-SIGNALING-PATHWAY	-0.690009	2.6351e-101	3.98479e-101		0.980249	2.06861e-223	5.19947e-223		-0.290241	1.49589e-21	2.35794e-21
KEGG-OTHER-GLYCAN-DEGRADATION	0.828158	1.76374e-175	3.18501e-175		-0.465653	2.18926e-61	3.06167e-61		-0.362505	4.04591e-39	7.3062e-39
KEGG-STEROID-HORMONE-BIOSYNTHESIS	1.2158	1.24228e-188	2.33397e-188		-0.851871	1.63665e-101	2.67033e-101		-0.363924	1.88688e-20	2.94925e-20
KEGG-ARRHYTHMOGENIC-RIGHT-VENTRICULAR-CARDIOMYOPATHY-ARVC	-1.51094	5.00328e-222	1.02265e-221		1.88046	0	0		-0.369522	2.20875e-16	3.28661e-16
KEGG-GLYCEROLIPID-METABOLISM	1.1989	1.89667e-118	3.04121e-118		-0.810166	7.8223e-60	1.06201e-59		-0.38873	1.84344e-15	2.67874e-15
KEGG-ETHER-LIPID-METABOLISM	-0.0932639	0.046511	0.0494345		0.483782	3.05404e-27	3.86429e-27		-0.390518	6.82383e-19	1.04035e-18
KEGG-GLYCOSAMINOGLYCAN-DEGRADATION	0.505458	4.9314e-53	6.59885e-53		-0.111677	0.000407704	0.000446076		-0.393781	5.79675e-37	1.01717e-36
KEGG-ADIPOCYTOKINE-SIGNALING-PATHWAY	-0.262552	6.04146e-10	7.06737e-10		0.661183	5.57509e-60	7.62476e-60		-0.398631	1.41712e-23	2.27228e-23
KEGG-CYTOSOLIC-DNA-SENSING-PATHWAY	-0.549193	3.17826e-37	4.04902e-37		0.965441	2.50429e-122	4.47883e-122		-0.416248	8.79316e-25	1.43467e-24
KEGG-SULFUR-METABOLISM	0.653695	2.58666e-116	4.11212e-116		-0.231519	2.72762e-17	3.27314e-17		-0.422177	1.11594e-55	2.28094e-55
KEGG-TOLL-LIKE-RECEPTOR-SIGNALING-PATHWAY	-0.917275	7.68868e-63	1.04386e-62		1.39528	2.6481e-157	5.1847e-157		-0.478001	1.97166e-20	3.05607e-20
KEGG-SMALL-CELL-LUNG-CANCER	-0.0376121	0.259361	0.268006		0.519896	4.76489e-60	6.56496e-60		-0.482284	1.10466e-53	2.23333e-53
KEGG-LINOLEIC-ACID-METABOLISM	2.15189	0	0		-1.66161	0	0		-0.49028	3.68235e-39	6.71487e-39
KEGG-TAURINE-AND-HYPOTAURINE-METABOLISM	0.356118	2.10832e-67	2.92648e-67		0.146222	1.06359e-13	1.23642e-13		-0.502339	1.61902e-150	5.47522e-150
KEGG-STARCH-AND-SUCROSE-METABOLISM	1.56766	2.117e-228	4.4243e-228		-1.05722	1.34795e-113	2.34316e-113		-0.510437	1.39343e-28	2.33495e-28
KEGG-VEGF-SIGNALING-PATHWAY	-0.529561	3.74774e-36	4.74204e-36		1.04277	9.43896e-149	1.80994e-148		-0.513214	2.32337e-38	4.15525e-38
KEGG-FC-EPSILON-RI-SIGNALING-PATHWAY	-0.309768	5.60552e-10	6.5989e-10		0.860392	6.54333e-73	9.36199e-73		-0.550624	7.74718e-32	1.322e-31
KEGG-ALPHA-LINOLENIC-ACID-METABOLISM	1.63889	0	0		-1.07774	1.78958e-185	4.01038e-185		-0.56115	6.94255e-53	1.37374e-52
KEGG-CIRCADIAN-RHYTHM-MAMMAL	0.382636	1.30535e-112	2.05758e-112		0.187159	1.35158e-30	1.72188e-30		-0.569795	1.09773e-283	6.58638e-283
KEGG-NITROGEN-METABOLISM	1.41422	1.97178e-221	3.98642e-221		-0.797643	1.91117e-77	2.77716e-77		-0.616577	1.6574e-48	3.2112e-48
KEGG-CYTOKINE-CYTOKINE-RECEPTOR-INTERACTION	2.49113	2.78448e-293	6.63992e-293		-1.87012	5.91042e-180	1.2783e-179		-0.621004	7.70484e-22	1.22487e-21
KEGG-NOTCH-SIGNALING-PATHWAY	-0.40561	1.88055e-54	2.53466e-54		1.05022	0	0		-0.644614	1.74479e-153	6.00983e-153
KEGG-RIG-I-LIKE-RECEPTOR-SIGNALING-PATHWAY	0.00488063	0.916941	0.916941		0.70578	2.74041e-56	3.66702e-56		-0.710661	5.05375e-59	1.06818e-58
KEGG-CHEMOKINE-SIGNALING-PATHWAY	-1.30023	6.31283e-86	9.10221e-86		2.01366	1.02806e-224	2.61945e-224		-0.713434	2.44013e-30	4.12604e-30
KEGG-GLYCOSPHINGOLIPID-BIOSYNTHESIS-LACTO-AND-NEOLACTO-SERIES	-0.780627	1.05619e-99	1.58429e-99		1.52102	0	0		-0.740389	1.41298e-101	3.65019e-101
KEGG-ARACHIDONIC-ACID-METABOLISM	-1.54977	1.36484e-135	2.28704e-135		2.35555	0	0		-0.805778	1.70642e-42	3.20601e-42
KEGG-WNT-SIGNALING-PATHWAY	-0.624208	1.66522e-51	2.21236e-51		1.45344	5.02951e-302	1.53359e-301		-0.829228	1.62366e-101	4.13699e-101
KEGG-BASAL-CELL-CARCINOMA	2.99177	0	0		-2.15483	6.32154602576149e-314	2.17742140889536e-313		-0.836941	1.26354e-49	2.47388e-49
KEGG-TYPE-II-DIABETES-MELLITUS	1.25941	1.17693e-133	1.95454e-133		-0.374096	2.82477e-14	3.30444e-14		-0.885311	2.58349e-75	5.86011e-75
KEGG-T-CELL-RECEPTOR-SIGNALING-PATHWAY	-0.192042	2.66242e-05	2.94768e-05		1.08079	2.14773e-136	4.03512e-136		-0.888751	8.677e-96	2.12358e-95
KEGG-REGULATION-OF-AUTOPHAGY	-0.219031	2.01982e-07	2.30483e-07		1.11633	3.4238e-171	7.31985e-171		-0.897296	1.10685e-114	3.26785e-114
KEGG-GLYCEROPHOSPHOLIPID-METABOLISM	0.030558	0.52187	0.530426		0.938627	9.08102e-95	1.43142e-94		-0.969185	1.62628e-104	4.32125e-104
KEGG-MAPK-SIGNALING-PATHWAY	-1.29289	9.79052e-106	1.51753e-105		2.32903	0	0		-1.03613	2.85659e-77	6.55958e-77
KEGG-ECM-RECEPTOR-INTERACTION	1.39555	8.95564e-110	1.39979e-109		-0.355908	3.35609e-09	3.82965e-09		-1.03964	1.70438e-69	3.72959e-69
KEGG-ABC-TRANSPORTERS	2.60316	0	0		-1.50586	2.18455e-210	5.41768e-210		-1.0973	1.0236e-115	3.07079e-115
KEGG-HEDGEHOG-SIGNALING-PATHWAY	2.65953	0	0		-1.40901	9.36492e-136	1.74187e-135		-1.25052	7.00682e-111	1.97465e-110
KEGG-TASTE-TRANSDUCTION	2.48958	0	0		-1.22515	6.77368e-90	1.03271e-89		-1.26444	4.90039e-99	1.23172e-98
KEGG-AXON-GUIDANCE	0.268915	1.93195e-05	2.15175e-05		1.71055	3.00228e-180	6.56969e-180		-1.97946	1.40471e-250	7.0615e-250
KEGG-JAK-STAT-SIGNALING-PATHWAY	2.05999	6.84173e-163	1.21196e-162		0.247932	0.000670254	0.000729048		-2.30793	5.01111e-232	2.33016e-231

## Sheet: Supp Data 6
Supplementary Data 6: Proportions of archetype specialists
Longitudinal cohort					Validation cohort
Sample	Specialist	Proportion	Time		Sample	Specialist	Proportion	Time
P04_Time1	NS	0.47	1281		Patient_10	NS	0.583893	Early
P04_Time1	CDR	0.07	1281		Patient_10	MAP	0.0268456	Early
P04_Time1	DDR	0.04	1281		Patient_10	DDR	0.0604027	Early
P04_Time1	MAP	0.42	1281		Patient_10	CDR	0.328859	Early
P04_Time2	NS	0.4	1598		Patient_11	NS	0.377034	Early
P04_Time2	CDR	0.41	1598		Patient_11	MAP	0.062387	Early
P04_Time2	DDR	0.03	1598		Patient_11	DDR	0.217902	Early
P04_Time2	MAP	0.16	1598		Patient_11	CDR	0.342676	Early
P04_Time3	NS	0.21	1983		Patient_12	NS	0.620716	Early
P04_Time3	CDR	0.35	1983		Patient_12	MAP	0.0662605	Early
P04_Time3	DDR	0.21	1983		Patient_12	DDR	0.0906321	Early
P04_Time3	MAP	0.24	1983		Patient_12	CDR	0.222391	Early
P05_Time1	NS	0.42	-88		Patient_13	NS	0.374768	Early
P05_Time1	CDR	0.01	-88		Patient_13	MAP	0.0649351	Early
P05_Time1	MAP	0.52	-88		Patient_13	DDR	0.213358	Early
P05_Time1	DDR	0.05	-88		Patient_13	CDR	0.346939	Early
P05_Time2	NS	0.58	-66		Patient_14	NS	0.400372	Early
P05_Time2	CDR	0.01	-66		Patient_14	MAP	0.13892	Early
P05_Time2	MAP	0.37	-66		Patient_14	DDR	0.039851	Early
P05_Time2	DDR	0.04	-66		Patient_14	CDR	0.420857	Early
P05_Time3	NS	0.48	304		Patient_15	NS	0.388527	Early
P05_Time3	CDR	0.01	304		Patient_15	MAP	0.0964798	Early
P05_Time3	MAP	0.46	304		Patient_15	DDR	0.280313	Early
P05_Time3	DDR	0.06	304		Patient_15	CDR	0.234681	Early
P06_Time1	NS	0.46	402		Patient_16	NS	0.308377	Early
P06_Time1	CDR	0.01	402		Patient_16	MAP	0.137139	Early
P06_Time1	MAP	0.3	402		Patient_16	DDR	0.182357	Early
P06_Time1	DDR	0.23	402		Patient_16	CDR	0.372128	Early
P06_Time2	NS	0.25	591		Patient_17	NS	0.229647	Early
P06_Time2	CDR	0.2	591		Patient_17	MAP	0.150538	Early
P06_Time2	MAP	0.11	591		Patient_17	DDR	0.229647	Early
P06_Time2	DDR	0.43	591		Patient_17	CDR	0.390169	Early
P06_Time3	NS	0.55	616		Patient_18	NS	0.651571	Late
P06_Time3	CDR	0.02	616		Patient_18	MAP	0.114603	Late
P06_Time3	MAP	0.32	616		Patient_18	DDR	0.198706	Late
P06_Time3	DDR	0.11	616		Patient_18	CDR	0.0351201	Late
P07_Time1	NS	0.17	0		Patient_19	NS	0.486772	Late
P07_Time1	MAP	0.76	0		Patient_19	MAP	0.119929	Late
P07_Time1	DDR	0.01	0		Patient_19	DDR	0.301587	Late
P07_Time1	CDR	0.07	0		Patient_19	CDR	0.0917108	Late
P07_Time2	NS	0.18	1361		Patient_20	NS	0.564557	Late
P07_Time2	MAP	0.01	1361		Patient_20	MAP	0.148523	Late
P07_Time2	DDR	0	1361		Patient_20	DDR	0.237975	Late
P07_Time2	CDR	0.81	1361		Patient_20	CDR	0.0489451	Late
P08_Time1	NS	0.37	13		Patient_21	NS	0.444084	Late
P08_Time1	CDR	0.6	13		Patient_21	MAP	0.327493	Late
P08_Time1	DDR	0.01	13		Patient_21	DDR	0.191434	Late
P08_Time1	MAP	0.02	13		Patient_21	CDR	0.036989	Late
P08_Time2	NS	0.41	685		Patient_23	NS	0.459037	Late
P08_Time2	CDR	0.43	685		Patient_23	MAP	0.318949	Late
P08_Time2	DDR	0	685		Patient_23	DDR	0.198874	Late
P08_Time2	MAP	0.16	685		Patient_23	CDR	0.0231395	Late
P08_Time3	NS	0.78	890		Patient_24	NS	0.41311	Late
P08_Time3	CDR	0.14	890		Patient_24	MAP	0.29878	Late
P08_Time3	DDR	0.03	890		Patient_24	DDR	0.18064	Late
P08_Time3	MAP	0.05	890		Patient_24	CDR	0.10747	Late
P09_Time1	NS	0.35	503
P09_Time1	CDR	0.16	503
P09_Time1	DDR	0.4	503
P09_Time1	MAP	0.09	503
P09_Time2	NS	0.28	637
P09_Time2	CDR	0.18	637
P09_Time2	DDR	0.39	637
P09_Time2	MAP	0.15	637
P09_Time3	NS	0.3	659
P09_Time3	CDR	0.26	659
P09_Time3	DDR	0.23	659
P09_Time3	MAP	0.22	659

## Sheet: Supp Data 7
Supplementary Data 7 - Summary of WGS analysis
	SvABA			Mutect2				Sequenza
Patient	Insertions	Deletions	Breakpoints	Total_Mut	Total_SNV	NonSynonymous_Mutations	TMB	Cellularity	Ploidy
P01_Time1	594	1294	246	8367	7393	58	1.45	0.31	3.3
P01_Time2	511	970	148	5318	4507	42	1.05	0.41	4
P02_Time1	459	952	552	18813	17809	136	3.4	0.62	3.7
P02_Time2	436	920	466	18475	17490	133	3.325	0.42	3.6
P02_Time3	557	1186	728	22141	20836	167	4.175	0.58	3.7
P03_Time1	746	1109	340	13603	12799	93	2.325	0.8	4.6
P03_Time2	852	1242	450	13502	12508	83	2.075	0.97	3.8
P03_Time3	778	1104	364	12817	11941	83	2.075	0.81	4
P04_Time1	441	1019	436	9168	8323	88	2.2	0.33	2
P04_Time2	560	1544	728	16171	14783	149	3.725	0.46	3.7
P05_Time1	1068	2004	184	12237	11301	91	2.275	0.34	2.9
P05_Time2	1236	2154	204	12722	11783	87	2.175	0.33	2.8
P05_Time3	1098	2156	196	15469	14441	108	2.7	0.32	2.6
P06_Time1	60	174	450	3651	3438	25	0.625	0.96	3.3
P06_Time2	45	116	36	471	438	2	0.05	0.33	1.9
P06_Time3	51	169	262	1010	940	9	0.225	0.86	6.1
P07_Time1	835	1980	696	10278	9181	102	2.55	0.76	3.4
P07_Time2	551	1346	386	15690	14301	125	3.125	0.45	6.5
P08_Time1	621	1391	452	14317	13179	117	2.925	0.61	2
P08_Time2	619	1570	566	18879	17447	177	4.425	0.82	5.5
P08_Time3	596	1513	630	19250	17881	160	4	0.96	3.6
P09_Time1	842	1741	774	19804	18536	144	3.6	0.91	3.4
P09_Time2	831	1808	796	20968	19662	160	4	0.92	3.4
P09_Time3	801	1705	800	20770	19497	156	3.9	0.91	3.5

## Sheet: Supp Data 8
Supplementary Data 8 - WGS Germline Variants								High SNPeff impact variants are highlighted
	______Chrom	______Pos	______Ref	______Alt	Annovar______Func.refGene	Annovar______Gene.refGene	Annovar______GeneDetail.refGene	Annovar______ExonicFunc.refGene	Annovar______AAChange.refGene	Annovar______cytoBand	Annovar______genomicSuperDups	Annovar______esp6500siv2_all	Annovar______snp138	Annovar______SIFT_score	Annovar______SIFT_pred	Annovar______Polyphen2_HDIV_score	Annovar______Polyphen2_HDIV_pred	Annovar______Polyphen2_HVAR_score	Annovar______Polyphen2_HVAR_pred	Annovar______LRT_score	Annovar______LRT_pred	Annovar______MutationTaster_score	Annovar______MutationTaster_pred	Annovar______MutationAssessor_score	Annovar______MutationAssessor_pred	Annovar______FATHMM_score	Annovar______FATHMM_pred	Annovar______RadialSVM_score	Annovar______RadialSVM_pred	Annovar______LR_score	Annovar______LR_pred	Annovar______VEST3_score	Annovar______CADD_raw	Annovar______CADD_phred	Annovar______GERP++_RS	Annovar______phyloP46way_placental	Annovar______phyloP100way_vertebrate	Annovar______SiPhy_29way_logOdds	Annovar______1000g2015aug_all	Annovar______1000g2015aug_afr	Annovar______1000g2015aug_eas	Annovar______1000g2015aug_eur	SnpEff______Allele	SnpEff______Annotation	SnpEff______Annotation_Impact	SnpEff______Gene_Name	SnpEff______Gene_ID	SnpEff______Feature_Type	SnpEff______Feature_ID
PATIENT_1
	chr17	59937259	C	A	exonic	BRIP1		stopgain	BRIP1:NM_032043:exon3:c.G103T:p.G35X	17q23.2				.	.	.	.	.	.	0	D	1	A	.	.	.	.	.	.	.	.	.	6.614	37	5.56	2.624	6.632	18.515					A	stop_gained	HIGH	BRIP1	BRIP1	transcript	NM_032043.2
	chr2	215632256	A	G	exonic	BARD1		synonymous SNV	BARD1:NM_001282543:exon5:c.T1461C:p.H487H,BARD1:NM_000465:exon6:c.T1518C:p.H506H	2q35		0.7138	rs2070093																										0.770567	0.5545	0.9484	0.8181	G	structural_interaction_variant,structural_interaction_variant,structural_interaction_variant,structural_interaction_variant,structural_interaction_variant,structural_interaction_variant,structural_interaction_variant,structural_interaction_variant,synonymous_variant,synonymous_variant,intron_variant,intron_variant,intron_variant,non_coding_transcript_exon_variant,non_coding_transcript_exon_varian…	HIGH,HIGH,HIGH,HIGH,HIGH,HIGH,HIGH,HIGH,LOW,LOW,MODIFIER,MODIFIER,MODIFIER,MODIFIER,MODIFIER,MODIFIER	BARD1	BARD1	interaction,interaction,interaction,interaction,interaction,interaction,interaction,interaction,transcript,transcript,transcript,transcript,transcript,transcript,transcript,transcript	3C5R:A_469-A_506:NM_000465.3,3C5R:A_470-A_506:NM_000465.3,3C5R:A_472-A_506:NM_000465.3,3C5R:A_506-A_539:NM_000465.3,3C5R:B_469-B_506:NM_000465.3,3C5R:B_470-B_506:NM_000465.3,3C5R:B_472-B_506:NM_000465.3,3C5R:B_506-B_539:NM_000465.3,NM_000465.3,NM_001282543.1,NM_001282545.1,NM_001282548.1,NM_001282549.1,NR_104212.1,NR_104215.1,NR_104216.1
	chr13	32929387	T	C	exonic	BRCA2		nonsynonymous SNV	BRCA2:NM_000059:exon14:c.T7397C:p.V2466A	13q13.1		0.9777	rs169547	1	T	.	.	.	.	0.194	N	1	P	.	.	5.95	T	-0.93	T	0	T	0.128	-0.279	2.662	5.07	1.274	2.353	12.092	0.975839	0.9107	1	0.999	C	missense_variant	MODERATE	BRCA2	BRCA2	transcript	NM_000059.3
	chr3	142281612	A	G	exonic	ATR		nonsynonymous SNV	ATR:NM_001184:exon4:c.T632C:p.M211T,ATR:NM_001354579:exon4:c.T632C:p.M211T	3q23		0.6623	rs2227928	1	T	0	B	0	B	0.299	N	1	P	0	N	-0.14	T	-0.93	T	0	T	0.018	-1.636	0.013	4.6	0.547	1.273	4.074	0.597444	0.8517	0.4732	0.5865	G	missense_variant	MODERATE	ATR	ATR	transcript	NM_001184.3
	chr8	90990479	C	G	exonic	NBN		nonsynonymous SNV	NBN:NM_002485:exon5:c.G553C:p.E185Q,NBN:NM_001024688:exon6:c.G307C:p.E103Q	8q21.3		0.2866	rs1805794	1	T	0	B	0.001	B	0	N	1	P	-0.855	N	0.51	T	-0.961	T	0	T	0.106	-0.041	3.805	3.08	0.091	2.133	13.939	0.357029	0.2307	0.4673	0.3062	G	missense_variant	MODERATE	NBN	NBN	transcript	NM_001024688.2,NM_002485.4
	chr8	90965563	T	C	exonic	NBN		nonsynonymous SNV	NBN:NM_002485:exon11:c.A1754G:p.E585G,NBN:NM_001024688:exon12:c.A1508G:p.E503G	8q21.3				0.16	T	0.001	B	0.002	B	0.268	N	1	N	0.55	N	1.91	T	-1.028	T	0.116	T	0.098	0.963	8.928	1.27	-0.02	0.397	4.031					C	missense_variant	MODERATE	NBN	NBN	transcript	NM_001024688.2,NM_002485.4
	chr11	108183167	A	G	exonic	ATM		nonsynonymous SNV	ATM:NM_000051:exon40:c.A5948G:p.N1983S,ATM:NM_001351834:exon41:c.A5948G:p.N1983S	11q22.3			rs659243	1	T	0	B	0	B	0.188	N	1	P	0.69	N	4.99	T	-0.932	T	0	T	0.063	-0.746	0.829	-0.136	-0.191	-1.058	6.531	1	1	1	1	G	missense_variant	MODERATE	ATM	ATM	transcript	NM_000051.3
	chr17	59763347	A	G	exonic	BRIP1		nonsynonymous SNV	BRIP1:NM_032043:exon19:c.T2755C:p.S919P	17q23.2		0.6134	rs4986764	.	.	0	B	0	B	0.053	N	1	P	.	.	-0.86	T	-0.937	T	0	T	0.026	0.059	4.321	0.71	0.011	0.136	5.65	0.627796	0.6861	0.755	0.5616	G	missense_variant	MODERATE	BRIP1	BRIP1	transcript	NM_032043.2
	chr3	142178144	C	T	exonic	ATR		nonsynonymous SNV	ATR:NM_001354579:exon42:c.G7082A:p.R2361Q,ATR:NM_001184:exon43:c.G7274A:p.R2425Q	3q23		0.1342	rs2229032	0.52	T	0	B	0.001	B	0.249	N	0.998	P	0.39	N	-1	T	-1.105	T	0.001	T	0.183	1.603	11.32	-9.12	-2.531	0.044	19.102	0.102236	0.0658	0.1012	0.172	T	missense_variant	MODERATE	ATR	ATR	transcript	NM_001184.3
	chr17	41245466	G	A	exonic	BRCA1		synonymous SNV	BRCA1:NM_007297:exon9:c.C1941T:p.S647S,BRCA1:NM_007294:exon10:c.C2082T:p.S694S,BRCA1:NM_007300:exon10:c.C2082T:p.S694S	17q21.31		0.2957	rs1799949																										0.336462	0.2103	0.371	0.3002	A	sequence_feature,sequence_feature,sequence_feature,sequence_feature,sequence_feature,sequence_feature,synonymous_variant,synonymous_variant,intron_variant,intron_variant,synonymous_variant,non_coding_transcript_exon_variant	MODERATE,MODERATE,MODERATE,MODERATE,MODERATE,MODERATE,LOW,LOW,MODIFIER,MODIFIER,LOW,MODIFIER	BRCA1	BRCA1	modified-residue:Phosphoserine,modified-residue:Phosphoserine,modified-residue:Phosphoserine,modified-residue:phosphoserine,modified-residue:phosphoserine,modified-residue:phosphoserine,transcript,transcript,transcript,transcript,transcript,transcript	NM_007294.3,NM_007297.3,NM_007300.3,NM_007294.3,NM_007297.3,NM_007300.3,NM_007294.3,NM_007297.3,NM_007298.3,NM_007299.3,NM_007300.3,NR_027676.1
	chr17	41223094	T	C	exonic	BRCA1		nonsynonymous SNV	BRCA1:NM_007297:exon14:c.A4696G:p.S1566G,BRCA1:NM_007298:exon14:c.A1525G:p.S509G,BRCA1:NM_007294:exon15:c.A4837G:p.S1613G,BRCA1:NM_007299:exon15:c.A1525G:p.S509G,BRCA1:NM_007300:exon16:c.A4900G:p.S1634G	17q21.31		0.2982	rs1799966	0.05	D	0.459	P	0.115	B	0.372	N	1	P	1.04	L	-1.93	D	-1.08	T	0	T	0.454	1.652	11.48	1.5	0.128	-0.112	6.894	0.355831	0.2254	0.372	0.3598	C	sequence_feature,sequence_feature,sequence_feature,sequence_feature,sequence_feature,missense_variant,missense_variant,missense_variant,missense_variant,missense_variant,non_coding_transcript_exon_variant	MODERATE,MODERATE,MODERATE,MODERATE,MODERATE,MODERATE,MODERATE,MODERATE,MODERATE,MODERATE,MODIFIER	BRCA1	BRCA1	modified-residue:phosphoserine,modified-residue:phosphoserine,modified-residue:phosphoserine,modified-residue:phosphoserine,modified-residue:phosphoserine,transcript,transcript,transcript,transcript,transcript,transcript	NM_007294.3,NM_007297.3,NM_007298.3,NM_007299.3,NM_007300.3,NM_007294.3,NM_007297.3,NM_007298.3,NM_007299.3,NM_007300.3,NR_027676.1
	chr11	125525195	A	G	exonic	CHEK1		nonsynonymous SNV	CHEK1:NM_001244846:exon12:c.A1309G:p.I437V,CHEK1:NM_001330427:exon12:c.A1459G:p.I487V,CHEK1:NM_001330428:exon12:c.A1129G:p.I377V,CHEK1:NM_001114121:exon13:c.A1411G:p.I471V,CHEK1:NM_001114122:exon13:c.A1411G:p.I471V,CHEK1:NM_001274:exon13:c.A1411G:p.I471V	11q24.2		0.9738	rs506504	1	T	0	B	0.001	B	0.001	N	1	P	-0.895	N	-0.16	T	-0.951	T	0	T	0.056	-0.213	2.97	1.8	0.448	1.178	2.296	0.985823	0.997	1	0.9672	G	missense_variant,missense_variant,missense_variant,missense_variant,non_coding_transcript_exon_variant,non_coding_transcript_exon_variant	MODERATE,MODERATE,MODERATE,MODERATE,MODIFIER,MODIFIER	CHEK1	CHEK1	transcript	NM_001114121.2,NM_001114122.2,NM_001244846.1,NM_001274.5,NR_045204.1,NR_045205.1
	chr17	7579472	G	C	exonic	TP53		nonsynonymous SNV	TP53:NM_001126118:exon3:c.C98G:p.P33R,TP53:NM_000546:exon4:c.C215G:p.P72R,TP53:NM_001126112:exon4:c.C215G:p.P72R,TP53:NM_001126113:exon4:c.C215G:p.P72R,TP53:NM_001126114:exon4:c.C215G:p.P72R,TP53:NM_001276695:exon4:c.C98G:p.P33R,TP53:NM_001276696:exon4:c.C98G:p.P33R,TP53:NM_001276760:exon4:c.C98G:p.P33R,TP53:NM_001276761:exon4:c.C98G:p.P33R	17p13.1		0.63	rs1042522	0.17	T	0.745	P	0.372	B	0.371	U	1	P	0	N	-2.05	D	-0.929	T	0	T	0.267	0.823	8.316	1.87	1.355	1.015	9.773	0.542931	0.3313	0.5863	0.7147	C	missense_variant,missense_variant,missense_variant,missense_variant,upstream_gene_variant,upstream_gene_variant,upstream_gene_variant,missense_variant,missense_variant,missense_variant,upstream_gene_variant,upstream_gene_variant,upstream_gene_variant,missense_variant,missense_variant	MODERATE,MODERATE,MODERATE,MODERATE,MODIFIER,MODIFIER,MODIFIER,MODERATE,MODERATE,MODERATE,MODIFIER,MODIFIER,MODIFIER,MODERATE,MODERATE	TP53	TP53	transcript	NM_000546.5,NM_001126112.2,NM_001126113.2,NM_001126114.2,NM_001126115.1,NM_001126116.1,NM_001126117.1,NM_001126118.1,NM_001276695.1,NM_001276696.1,NM_001276697.1,NM_001276698.1,NM_001276699.1,NM_001276760.1,NM_001276761.1
	chr17	41244000	T	C	exonic	BRCA1		nonsynonymous SNV	BRCA1:NM_007297:exon9:c.A3407G:p.K1136R,BRCA1:NM_007294:exon10:c.A3548G:p.K1183R,BRCA1:NM_007300:exon10:c.A3548G:p.K1183R	17q21.31		0.2952	rs16942	1	T	0	B	0.002	B	0.152	N	1	P	-1.085	N	-0.35	T	-1.024	T	0	T	0.258	-2.282	0.004	-2.35	-0.437	-0.365	7.827	0.352636	0.2179	0.371	0.3549	C	missense_variant,missense_variant,intron_variant,intron_variant,missense_variant,non_coding_transcript_exon_variant	MODERATE,MODERATE,MODIFIER,MODIFIER,MODERATE,MODIFIER	BRCA1	BRCA1	transcript	NM_007294.3,NM_007297.3,NM_007298.3,NM_007299.3,NM_007300.3,NR_027676.1
	chr17	41244435	T	C	exonic	BRCA1		nonsynonymous SNV	BRCA1:NM_007297:exon9:c.A2972G:p.E991G,BRCA1:NM_007294:exon10:c.A3113G:p.E1038G,BRCA1:NM_007300:exon10:c.A3113G:p.E1038G	17q21.31		0.279	rs16941	0.04	D	0.936	P	0.606	P	0.155	N	1	P	2.54	M	-1.24	T	-1.094	T	0	T	0.252	1.803	11.99	-0.974	0.112	-0.48	6.162	0.335663	0.1573	0.371	0.3569	C	missense_variant,missense_variant,intron_variant,intron_variant,missense_variant,non_coding_transcript_exon_variant	MODERATE,MODERATE,MODIFIER,MODIFIER,MODERATE,MODIFIER	BRCA1	BRCA1	transcript	NM_007294.3,NM_007297.3,NM_007298.3,NM_007299.3,NM_007300.3,NR_027676.1
	chr17	41244936	G	A	exonic	BRCA1		nonsynonymous SNV	BRCA1:NM_007297:exon9:c.C2471T:p.P824L,BRCA1:NM_007294:exon10:c.C2612T:p.P871L,BRCA1:NM_007300:exon10:c.C2612T:p.P871L	17q21.31		0.4932	rs799917	1	T	0	B	0	B	0.001	N	0	P	-3.395	N	-0.05	T	-0.937	T	0	T	0.255	-0.374	2.24	5.04	0.938	4.246	9.647	0.54393	0.885	0.371	0.3628	A	missense_variant,missense_variant,intron_variant,intron_variant,missense_variant,non_coding_transcript_exon_variant	MODERATE,MODERATE,MODIFIER,MODIFIER,MODERATE,MODIFIER	BRCA1	BRCA1	transcript	NM_007294.3,NM_007297.3,NM_007298.3,NM_007299.3,NM_007300.3,NR_027676.1
	chr2	215645464	C	G	exonic	BARD1		nonsynonymous SNV	BARD1:NM_001282543:exon3:c.G1077C:p.R359S,BARD1:NM_000465:exon4:c.G1134C:p.R378S	2q35		0.5318	rs2229571	0.77	T	0.031	B	0.015	B	0.079	N	1	P	1.3	L	-0.04	T	-0.921	T	0	T	0.294	1.451	10.79	-1.03	0.096	-0.601	2.531	0.459265	0.379	0.3413	0.6412	G	missense_variant,missense_variant,intron_variant,intron_variant,intron_variant,non_coding_transcript_exon_variant,non_coding_transcript_exon_variant,intron_variant	MODERATE,MODERATE,MODIFIER,MODIFIER,MODIFIER,MODIFIER,MODIFIER,MODIFIER	BARD1	BARD1	transcript	NM_000465.3,NM_001282543.1,NM_001282545.1,NM_001282548.1,NM_001282549.1,NR_104212.1,NR_104215.1,NR_104216.1
	chr17	33448818	T	C	exonic	FNDC8		nonsynonymous SNV	FNDC8:NM_017559:exon1:c.T106C:p.S36P	17q12		0.7414	rs1871892	1	T	0	B	0	B	0.778	N	1	P	-0.805	N	1.83	T	-0.988	T	0	T	0.036	-0.525	1.608	3.61	0.638	0.372	6.577	0.840256	0.8661	0.9137	0.6769	C	missense_variant,upstream_gene_variant,upstream_gene_variant,upstream_gene_variant,upstream_gene_variant,upstream_gene_variant,upstream_gene_variant	MODERATE,MODIFIER,MODIFIER,MODIFIER,MODIFIER,MODIFIER,MODIFIER	FNDC8,RAD51D,RAD51D,RAD51D,RAD51D,RAD51D,RAD51L3-RFFL	FNDC8,RAD51D,RAD51D,RAD51D,RAD51D,RAD51D,RAD51L3-RFFL	transcript	NM_017559.2,NM_001142571.1,NM_002878.3,NM_133629.2,NR_037711.1,NR_037712.1,NR_037714.1
PATIENT_2
	chr2	215632256	A	G	exonic	BARD1		synonymous SNV	BARD1:NM_001282543:exon5:c.T1461C:p.H487H,BARD1:NM_000465:exon6:c.T1518C:p.H506H	2q35		0.7138	rs2070093																										0.770567	0.5545	0.9484	0.8181	G	structural_interaction_variant,structural_interaction_variant,structural_interaction_variant,structural_interaction_variant,structural_interaction_variant,structural_interaction_variant,structural_interaction_variant,structural_interaction_variant,synonymous_variant,synonymous_variant,intron_variant,intron_variant,intron_variant,non_coding_transcript_exon_variant,non_coding_transcript_exon_varian…	HIGH,HIGH,HIGH,HIGH,HIGH,HIGH,HIGH,HIGH,LOW,LOW,MODIFIER,MODIFIER,MODIFIER,MODIFIER,MODIFIER,MODIFIER	BARD1	BARD1	interaction,interaction,interaction,interaction,interaction,interaction,interaction,interaction,transcript,transcript,transcript,transcript,transcript,transcript,transcript,transcript	3C5R:A_469-A_506:NM_000465.3,3C5R:A_470-A_506:NM_000465.3,3C5R:A_472-A_506:NM_000465.3,3C5R:A_506-A_539:NM_000465.3,3C5R:B_469-B_506:NM_000465.3,3C5R:B_470-B_506:NM_000465.3,3C5R:B_472-B_506:NM_000465.3,3C5R:B_506-B_539:NM_000465.3,NM_000465.3,NM_001282543.1,NM_001282545.1,NM_001282548.1,NM_001282549.1,NR_104212.1,NR_104215.1,NR_104216.1
PATIENT_3
	chr13	32929387	T	C	exonic	BRCA2		nonsynonymous SNV	BRCA2:NM_000059:exon14:c.T7397C:p.V2466A	13q13.1		0.9777	rs169547	1	T	.	.	.	.	0.194	N	1	P	.	.	5.95	T	-0.93	T	0	T	0.128	-0.279	2.662	5.07	1.274	2.353	12.092	0.975839	0.9107	1	0.999	C	missense_variant	MODERATE	BRCA2	BRCA2	transcript	NM_000059.3
	chr2	215674224	G	A	exonic	BARD1		nonsynonymous SNV	BARD1:NM_000465:exon1:c.C70T:p.P24S,BARD1:NM_001282543:exon1:c.C70T:p.P24S,BARD1:NM_001282545:exon1:c.C70T:p.P24S,BARD1:NM_001282548:exon1:c.C70T:p.P24S,BARD1:NM_001282549:exon1:c.C70T:p.P24S	2q35		0.3031	rs1048108	0.22	T	0.002	B	0.005	B	0	D	0	P	0.41	N	-0.72	T	-1.043	T	0	T	0.109	2.657	14.84	3.1	2.221	0.968	5.315	0.33127	0.1929	0.3313	0.3946	A	missense_variant,missense_variant,missense_variant,missense_variant,missense_variant,non_coding_transcript_exon_variant,non_coding_transcript_exon_variant,non_coding_transcript_exon_variant,upstream_gene_variant	MODERATE,MODERATE,MODERATE,MODERATE,MODERATE,MODIFIER,MODIFIER,MODIFIER,MODIFIER	BARD1,BARD1,BARD1,BARD1,BARD1,BARD1,BARD1,BARD1,LOC101928103	BARD1,BARD1,BARD1,BARD1,BARD1,BARD1,BARD1,BARD1,LOC101928103	transcript	NM_000465.3,NM_001282543.1,NM_001282545.1,NM_001282548.1,NM_001282549.1,NR_104212.1,NR_104215.1,NR_104216.1,NR_110292.1
	chr11	125525195	A	G	exonic	CHEK1		nonsynonymous SNV	CHEK1:NM_001244846:exon12:c.A1309G:p.I437V,CHEK1:NM_001330427:exon12:c.A1459G:p.I487V,CHEK1:NM_001330428:exon12:c.A1129G:p.I377V,CHEK1:NM_001114121:exon13:c.A1411G:p.I471V,CHEK1:NM_001114122:exon13:c.A1411G:p.I471V,CHEK1:NM_001274:exon13:c.A1411G:p.I471V	11q24.2		0.9738	rs506504	1	T	0	B	0.001	B	0.001	N	1	P	-0.895	N	-0.16	T	-0.951	T	0	T	0.056	-0.213	2.97	1.8	0.448	1.178	2.296	0.985823	0.997	1	0.9672	G	missense_variant,missense_variant,missense_variant,missense_variant,non_coding_transcript_exon_variant,non_coding_transcript_exon_variant	MODERATE,MODERATE,MODERATE,MODERATE,MODIFIER,MODIFIER	CHEK1	CHEK1	transcript	NM_001114121.2,NM_001114122.2,NM_001244846.1,NM_001274.5,NR_045204.1,NR_045205.1
	chr2	215645464	C	G	exonic	BARD1		nonsynonymous SNV	BARD1:NM_001282543:exon3:c.G1077C:p.R359S,BARD1:NM_000465:exon4:c.G1134C:p.R378S	2q35		0.5318	rs2229571	0.77	T	0.031	B	0.015	B	0.079	N	1	P	1.3	L	-0.04	T	-0.921	T	0	T	0.294	1.451	10.79	-1.03	0.096	-0.601	2.531	0.459265	0.379	0.3413	0.6412	G	missense_variant,missense_variant,intron_variant,intron_variant,intron_variant,non_coding_transcript_exon_variant,non_coding_transcript_exon_variant,intron_variant	MODERATE,MODERATE,MODIFIER,MODIFIER,MODIFIER,MODIFIER,MODIFIER,MODIFIER	BARD1	BARD1	transcript	NM_000465.3,NM_001282543.1,NM_001282545.1,NM_001282548.1,NM_001282549.1,NR_104212.1,NR_104215.1,NR_104216.1
PATIENT_4
	chr11	108121410	CTTTTTTTTTTTTTTTA	CTTTTTTTTTTTTTTTTA																																							CTTTTTTTTTTTTTTTTA	splice_acceptor_variant&intron_variant	HIGH	ATM	ATM	transcript	NM_000051.3
	chr11	108121410	C	CT																																							CT	splice_acceptor_variant&intron_variant	HIGH	ATM	ATM	transcript	NM_000051.3
	chr2	215632256	A	G	exonic	BARD1		synonymous SNV	BARD1:NM_001282543:exon5:c.T1461C:p.H487H,BARD1:NM_000465:exon6:c.T1518C:p.H506H	2q35		0.7138	rs2070093																										0.770567	0.5545	0.9484	0.8181	G	structural_interaction_variant,structural_interaction_variant,structural_interaction_variant,structural_interaction_variant,structural_interaction_variant,structural_interaction_variant,structural_interaction_variant,structural_interaction_variant,synonymous_variant,synonymous_variant,intron_variant,intron_variant,intron_variant,non_coding_transcript_exon_variant,non_coding_transcript_exon_varian…	HIGH,HIGH,HIGH,HIGH,HIGH,HIGH,HIGH,HIGH,LOW,LOW,MODIFIER,MODIFIER,MODIFIER,MODIFIER,MODIFIER,MODIFIER	BARD1	BARD1	interaction,interaction,interaction,interaction,interaction,interaction,interaction,interaction,transcript,transcript,transcript,transcript,transcript,transcript,transcript,transcript	3C5R:A_469-A_506:NM_000465.3,3C5R:A_470-A_506:NM_000465.3,3C5R:A_472-A_506:NM_000465.3,3C5R:A_506-A_539:NM_000465.3,3C5R:B_469-B_506:NM_000465.3,3C5R:B_470-B_506:NM_000465.3,3C5R:B_472-B_506:NM_000465.3,3C5R:B_506-B_539:NM_000465.3,NM_000465.3,NM_001282543.1,NM_001282545.1,NM_001282548.1,NM_001282549.1,NR_104212.1,NR_104215.1,NR_104216.1
	chr2	215632255	CA	TG,CG																																							CG,CG,CG,CG,CG,CG,CG,CG,CG,CG,CG,CG,CG,CG,CG,CG,TG,TG,TG,TG,TG,TG,TG,TG,TG,TG,TG,TG,TG,TG,TG,TG,TG,TG,TG,TG,TG,TG,TG	structural_interaction_variant,structural_interaction_variant,structural_interaction_variant,structural_interaction_variant,structural_interaction_variant,structural_interaction_variant,structural_interaction_variant,structural_interaction_variant,synonymous_variant,synonymous_variant,intron_variant,intron_variant,intron_variant,non_coding_transcript_exon_variant,non_coding_transcript_exon_varian…	HIGH,HIGH,HIGH,HIGH,HIGH,HIGH,HIGH,HIGH,LOW,LOW,MODIFIER,MODIFIER,MODIFIER,MODIFIER,MODIFIER,MODIFIER,LOW,LOW,HIGH,HIGH,HIGH,HIGH,HIGH,HIGH,HIGH,HIGH,HIGH,HIGH,HIGH,HIGH,HIGH,MODERATE,MODERATE,MODIFIER,MODIFIER,MODIFIER,MODIFIER,MODIFIER,MODIFIER	BARD1	BARD1	interaction,interaction,interaction,interaction,interaction,interaction,interaction,interaction,transcript,transcript,transcript,transcript,transcript,transcript,transcript,transcript,helix:combinatorial_evidence_used_in_manual_assertion,helix:combinatorial_evidence_used_in_manual_assertion,interaction,interaction,interaction,interaction,interaction,interaction,interaction,interaction,interaction…	3C5R:A_469-A_506:NM_000465.3,3C5R:A_470-A_506:NM_000465.3,3C5R:A_472-A_506:NM_000465.3,3C5R:A_506-A_539:NM_000465.3,3C5R:B_469-B_506:NM_000465.3,3C5R:B_470-B_506:NM_000465.3,3C5R:B_472-B_506:NM_000465.3,3C5R:B_506-B_539:NM_000465.3,NM_000465.3,NM_001282543.1,NM_001282545.1,NM_001282548.1,NM_001282549.1,NR_104212.1,NR_104215.1,NR_104216.1,NM_000465.3,NM_001282543.1,3C5R:A_469-A_506:NM_000465.3,3C5…
	chr2	215632255	C	T	exonic	BARD1		nonsynonymous SNV	BARD1:NM_001282543:exon5:c.G1462A:p.V488M,BARD1:NM_000465:exon6:c.G1519A:p.V507M	2q35		0.2806	rs2070094	0.17	T	0.058	B	0.019	B	0.246	N	0.794	P	1.885	L	-0.17	T	-1.097	T	0	T	0.018	1.111	9.53	-11.3	-3.328	-5.264	2.061	0.366214	0.3608	0.3433	0.3976	T	sequence_feature,sequence_feature,structural_interaction_variant,structural_interaction_variant,structural_interaction_variant,structural_interaction_variant,structural_interaction_variant,missense_variant,missense_variant,intron_variant,intron_variant,intron_variant,non_coding_transcript_exon_variant,non_coding_transcript_exon_variant,non_coding_transcript_exon_variant	LOW,LOW,HIGH,HIGH,HIGH,HIGH,HIGH,MODERATE,MODERATE,MODIFIER,MODIFIER,MODIFIER,MODIFIER,MODIFIER,MODIFIER	BARD1	BARD1	helix:combinatorial_evidence_used_in_manual_assertion,helix:combinatorial_evidence_used_in_manual_assertion,interaction,interaction,interaction,interaction,interaction,transcript,transcript,transcript,transcript,transcript,transcript,transcript,transcript	NM_000465.3,NM_001282543.1,3C5R:A_507-A_538:NM_000465.3,3C5R:A_507-A_539:NM_000465.3,3C5R:A_507-A_542:NM_000465.3,3C5R:B_507-B_539:NM_000465.3,3C5R:B_507-B_542:NM_000465.3,NM_000465.3,NM_001282543.1,NM_001282545.1,NM_001282548.1,NM_001282549.1,NR_104212.1,NR_104215.1,NR_104216.1
	chr11	108183167	A	G	exonic	ATM		nonsynonymous SNV	ATM:NM_000051:exon40:c.A5948G:p.N1983S,ATM:NM_001351834:exon41:c.A5948G:p.N1983S	11q22.3			rs659243	1	T	0	B	0	B	0.188	N	1	P	0.69	N	4.99	T	-0.932	T	0	T	0.063	-0.746	0.829	-0.136	-0.191	-1.058	6.531	1	1	1	1	G	missense_variant	MODERATE	ATM	ATM	transcript	NM_000051.3
	chr11	108175462	G	A	exonic	ATM		nonsynonymous SNV	ATM:NM_000051:exon37:c.G5557A:p.D1853N,ATM:NM_001351834:exon38:c.G5557A:p.D1853N	11q22.3		0.1023	rs1801516	0.23	T	0.044	B	0.015	B	0	D	0	P	1.89	L	-0.72	T	-1.062	T	0.002	T	0.114	3.324	17.18	5.52	2.748	6.342	19.804	0.066893	0.0083	0.0159	0.162	A	missense_variant	MODERATE	ATM	ATM	transcript	NM_000051.3
	chr3	142281612	A	G	exonic	ATR		nonsynonymous SNV	ATR:NM_001184:exon4:c.T632C:p.M211T,ATR:NM_001354579:exon4:c.T632C:p.M211T	3q23		0.6623	rs2227928	1	T	0	B	0	B	0.299	N	1	P	0	N	-0.14	T	-0.93	T	0	T	0.018	-1.636	0.013	4.6	0.547	1.273	4.074	0.597444	0.8517	0.4732	0.5865	G	missense_variant	MODERATE	ATR	ATR	transcript	NM_001184.3
	chr13	32906729	A	C	exonic	BRCA2		nonsynonymous SNV	BRCA2:NM_000059:exon10:c.A1114C:p.N372H	13q13.1		0.2332	rs144848	0.11	T	.	.	.	.	0.539	N	1	P	.	.	5.79	T	-0.951	T	0	T	0.193	0.41	6.228	0.396	-0.147	0.757	5.256	0.249401	0.084	0.2847	0.2952	C	missense_variant	MODERATE	BRCA2	BRCA2	transcript	NM_000059.3
	chr13	32929387	T	C	exonic	BRCA2		nonsynonymous SNV	BRCA2:NM_000059:exon14:c.T7397C:p.V2466A	13q13.1		0.9777	rs169547	1	T	.	.	.	.	0.194	N	1	P	.	.	5.95	T	-0.93	T	0	T	0.128	-0.279	2.662	5.07	1.274	2.353	12.092	0.975839	0.9107	1	0.999	C	missense_variant	MODERATE	BRCA2	BRCA2	transcript	NM_000059.3
	chr17	59763347	A	G	exonic	BRIP1		nonsynonymous SNV	BRIP1:NM_032043:exon19:c.T2755C:p.S919P	17q23.2		0.6134	rs4986764	.	.	0	B	0	B	0.053	N	1	P	.	.	-0.86	T	-0.937	T	0	T	0.026	0.059	4.321	0.71	0.011	0.136	5.65	0.627796	0.6861	0.755	0.5616	G	missense_variant	MODERATE	BRIP1	BRIP1	transcript	NM_032043.2
	chr17	41245466	G	A	exonic	BRCA1		synonymous SNV	BRCA1:NM_007297:exon9:c.C1941T:p.S647S,BRCA1:NM_007294:exon10:c.C2082T:p.S694S,BRCA1:NM_007300:exon10:c.C2082T:p.S694S	17q21.31		0.2957	rs1799949																										0.336462	0.2103	0.371	0.3002	A	sequence_feature,sequence_feature,sequence_feature,sequence_feature,sequence_feature,sequence_feature,synonymous_variant,synonymous_variant,intron_variant,intron_variant,synonymous_variant,non_coding_transcript_exon_variant	MODERATE,MODERATE,MODERATE,MODERATE,MODERATE,MODERATE,LOW,LOW,MODIFIER,MODIFIER,LOW,MODIFIER	BRCA1	BRCA1	modified-residue:Phosphoserine,modified-residue:Phosphoserine,modified-residue:Phosphoserine,modified-residue:phosphoserine,modified-residue:phosphoserine,modified-residue:phosphoserine,transcript,transcript,transcript,transcript,transcript,transcript	NM_007294.3,NM_007297.3,NM_007300.3,NM_007294.3,NM_007297.3,NM_007300.3,NM_007294.3,NM_007297.3,NM_007298.3,NM_007299.3,NM_007300.3,NR_027676.1
	chr17	41223094	T	C	exonic	BRCA1		nonsynonymous SNV	BRCA1:NM_007297:exon14:c.A4696G:p.S1566G,BRCA1:NM_007298:exon14:c.A1525G:p.S509G,BRCA1:NM_007294:exon15:c.A4837G:p.S1613G,BRCA1:NM_007299:exon15:c.A1525G:p.S509G,BRCA1:NM_007300:exon16:c.A4900G:p.S1634G	17q21.31		0.2982	rs1799966	0.05	D	0.459	P	0.115	B	0.372	N	1	P	1.04	L	-1.93	D	-1.08	T	0	T	0.454	1.652	11.48	1.5	0.128	-0.112	6.894	0.355831	0.2254	0.372	0.3598	C	sequence_feature,sequence_feature,sequence_feature,sequence_feature,sequence_feature,missense_variant,missense_variant,missense_variant,missense_variant,missense_variant,non_coding_transcript_exon_variant	MODERATE,MODERATE,MODERATE,MODERATE,MODERATE,MODERATE,MODERATE,MODERATE,MODERATE,MODERATE,MODIFIER	BRCA1	BRCA1	modified-residue:phosphoserine,modified-residue:phosphoserine,modified-residue:phosphoserine,modified-residue:phosphoserine,modified-residue:phosphoserine,transcript,transcript,transcript,transcript,transcript,transcript	NM_007294.3,NM_007297.3,NM_007298.3,NM_007299.3,NM_007300.3,NM_007294.3,NM_007297.3,NM_007298.3,NM_007299.3,NM_007300.3,NR_027676.1
	chr2	215674224	G	A	exonic	BARD1		nonsynonymous SNV	BARD1:NM_000465:exon1:c.C70T:p.P24S,BARD1:NM_001282543:exon1:c.C70T:p.P24S,BARD1:NM_001282545:exon1:c.C70T:p.P24S,BARD1:NM_001282548:exon1:c.C70T:p.P24S,BARD1:NM_001282549:exon1:c.C70T:p.P24S	2q35		0.3031	rs1048108	0.22	T	0.002	B	0.005	B	0	D	0	P	0.41	N	-0.72	T	-1.043	T	0	T	0.109	2.657	14.84	3.1	2.221	0.968	5.315	0.33127	0.1929	0.3313	0.3946	A	missense_variant,missense_variant,missense_variant,missense_variant,missense_variant,non_coding_transcript_exon_variant,non_coding_transcript_exon_variant,non_coding_transcript_exon_variant,upstream_gene_variant	MODERATE,MODERATE,MODERATE,MODERATE,MODERATE,MODIFIER,MODIFIER,MODIFIER,MODIFIER	BARD1,BARD1,BARD1,BARD1,BARD1,BARD1,BARD1,BARD1,LOC101928103	BARD1,BARD1,BARD1,BARD1,BARD1,BARD1,BARD1,BARD1,LOC101928103	transcript	NM_000465.3,NM_001282543.1,NM_001282545.1,NM_001282548.1,NM_001282549.1,NR_104212.1,NR_104215.1,NR_104216.1,NR_110292.1
	chr11	125547869	C	T	exonic	ACRV1		nonsynonymous SNV	ACRV1:NM_001612:exon2:c.G376A:p.G126R,ACRV1:NM_020069:exon2:c.G376A:p.G126R,ACRV1:NM_020107:exon3:c.G211A:p.G71R,ACRV1:NM_020108:exon3:c.G166A:p.G56R	11q24.2		0.0825	rs34788353	0.12	T	0.995	D	0.944	D	0.182	N	0.999	P	1.385	L	2.12	T	-1.05	T	0.002	T	0.145	1.226	9.975	-0.493	0.006	-0.479	8.327	0.0623003	0.1286	0.002	0.0706	T	missense_variant,missense_variant,missense_variant,missense_variant,downstream_gene_variant	MODERATE,MODERATE,MODERATE,MODERATE,MODIFIER	ACRV1,ACRV1,ACRV1,ACRV1,CHEK1	ACRV1,ACRV1,ACRV1,ACRV1,CHEK1	transcript	NM_001612.5,NM_020069.4,NM_020107.4,NM_020108.4,NM_001114121.2
	chr11	125525195	A	G	exonic	CHEK1		nonsynonymous SNV	CHEK1:NM_001244846:exon12:c.A1309G:p.I437V,CHEK1:NM_001330427:exon12:c.A1459G:p.I487V,CHEK1:NM_001330428:exon12:c.A1129G:p.I377V,CHEK1:NM_001114121:exon13:c.A1411G:p.I471V,CHEK1:NM_001114122:exon13:c.A1411G:p.I471V,CHEK1:NM_001274:exon13:c.A1411G:p.I471V	11q24.2		0.9738	rs506504	1	T	0	B	0.001	B	0.001	N	1	P	-0.895	N	-0.16	T	-0.951	T	0	T	0.056	-0.213	2.97	1.8	0.448	1.178	2.296	0.985823	0.997	1	0.9672	G	missense_variant,missense_variant,missense_variant,missense_variant,non_coding_transcript_exon_variant,non_coding_transcript_exon_variant	MODERATE,MODERATE,MODERATE,MODERATE,MODIFIER,MODIFIER	CHEK1	CHEK1	transcript	NM_001114121.2,NM_001114122.2,NM_001244846.1,NM_001274.5,NR_045204.1,NR_045205.1
	chr17	7579472	G	C	exonic	TP53		nonsynonymous SNV	TP53:NM_001126118:exon3:c.C98G:p.P33R,TP53:NM_000546:exon4:c.C215G:p.P72R,TP53:NM_001126112:exon4:c.C215G:p.P72R,TP53:NM_001126113:exon4:c.C215G:p.P72R,TP53:NM_001126114:exon4:c.C215G:p.P72R,TP53:NM_001276695:exon4:c.C98G:p.P33R,TP53:NM_001276696:exon4:c.C98G:p.P33R,TP53:NM_001276760:exon4:c.C98G:p.P33R,TP53:NM_001276761:exon4:c.C98G:p.P33R	17p13.1		0.63	rs1042522	0.17	T	0.745	P	0.372	B	0.371	U	1	P	0	N	-2.05	D	-0.929	T	0	T	0.267	0.823	8.316	1.87	1.355	1.015	9.773	0.542931	0.3313	0.5863	0.7147	C	missense_variant,missense_variant,missense_variant,missense_variant,upstream_gene_variant,upstream_gene_variant,upstream_gene_variant,missense_variant,missense_variant,missense_variant,upstream_gene_variant,upstream_gene_variant,upstream_gene_variant,missense_variant,missense_variant	MODERATE,MODERATE,MODERATE,MODERATE,MODIFIER,MODIFIER,MODIFIER,MODERATE,MODERATE,MODERATE,MODIFIER,MODIFIER,MODIFIER,MODERATE,MODERATE	TP53	TP53	transcript	NM_000546.5,NM_001126112.2,NM_001126113.2,NM_001126114.2,NM_001126115.1,NM_001126116.1,NM_001126117.1,NM_001126118.1,NM_001276695.1,NM_001276696.1,NM_001276697.1,NM_001276698.1,NM_001276699.1,NM_001276760.1,NM_001276761.1
	chr17	41244000	T	C	exonic	BRCA1		nonsynonymous SNV	BRCA1:NM_007297:exon9:c.A3407G:p.K1136R,BRCA1:NM_007294:exon10:c.A3548G:p.K1183R,BRCA1:NM_007300:exon10:c.A3548G:p.K1183R	17q21.31		0.2952	rs16942	1	T	0	B	0.002	B	0.152	N	1	P	-1.085	N	-0.35	T	-1.024	T	0	T	0.258	-2.282	0.004	-2.35	-0.437	-0.365	7.827	0.352636	0.2179	0.371	0.3549	C	missense_variant,missense_variant,intron_variant,intron_variant,missense_variant,non_coding_transcript_exon_variant	MODERATE,MODERATE,MODIFIER,MODIFIER,MODERATE,MODIFIER	BRCA1	BRCA1	transcript	NM_007294.3,NM_007297.3,NM_007298.3,NM_007299.3,NM_007300.3,NR_027676.1
	chr17	41244435	T	C	exonic	BRCA1		nonsynonymous SNV	BRCA1:NM_007297:exon9:c.A2972G:p.E991G,BRCA1:NM_007294:exon10:c.A3113G:p.E1038G,BRCA1:NM_007300:exon10:c.A3113G:p.E1038G	17q21.31		0.279	rs16941	0.04	D	0.936	P	0.606	P	0.155	N	1	P	2.54	M	-1.24	T	-1.094	T	0	T	0.252	1.803	11.99	-0.974	0.112	-0.48	6.162	0.335663	0.1573	0.371	0.3569	C	missense_variant,missense_variant,intron_variant,intron_variant,missense_variant,non_coding_transcript_exon_variant	MODERATE,MODERATE,MODIFIER,MODIFIER,MODERATE,MODIFIER	BRCA1	BRCA1	transcript	NM_007294.3,NM_007297.3,NM_007298.3,NM_007299.3,NM_007300.3,NR_027676.1
	chr17	41244936	G	A	exonic	BRCA1		nonsynonymous SNV	BRCA1:NM_007297:exon9:c.C2471T:p.P824L,BRCA1:NM_007294:exon10:c.C2612T:p.P871L,BRCA1:NM_007300:exon10:c.C2612T:p.P871L	17q21.31		0.4932	rs799917	1	T	0	B	0	B	0.001	N	0	P	-3.395	N	-0.05	T	-0.937	T	0	T	0.255	-0.374	2.24	5.04	0.938	4.246	9.647	0.54393	0.885	0.371	0.3628	A	missense_variant,missense_variant,intron_variant,intron_variant,missense_variant,non_coding_transcript_exon_variant	MODERATE,MODERATE,MODIFIER,MODIFIER,MODERATE,MODIFIER	BRCA1	BRCA1	transcript	NM_007294.3,NM_007297.3,NM_007298.3,NM_007299.3,NM_007300.3,NR_027676.1
	chr2	215645464	C	G	exonic	BARD1		nonsynonymous SNV	BARD1:NM_001282543:exon3:c.G1077C:p.R359S,BARD1:NM_000465:exon4:c.G1134C:p.R378S	2q35		0.5318	rs2229571	0.77	T	0.031	B	0.015	B	0.079	N	1	P	1.3	L	-0.04	T	-0.921	T	0	T	0.294	1.451	10.79	-1.03	0.096	-0.601	2.531	0.459265	0.379	0.3413	0.6412	G	missense_variant,missense_variant,intron_variant,intron_variant,intron_variant,non_coding_transcript_exon_variant,non_coding_transcript_exon_variant,intron_variant	MODERATE,MODERATE,MODIFIER,MODIFIER,MODIFIER,MODIFIER,MODIFIER,MODIFIER	BARD1	BARD1	transcript	NM_000465.3,NM_001282543.1,NM_001282545.1,NM_001282548.1,NM_001282549.1,NR_104212.1,NR_104215.1,NR_104216.1
	chr4	84383810	C	T	exonic	ABRAXAS1		nonsynonymous SNV	ABRAXAS1:NM_001345962:exon8:c.G715A:p.A239T,ABRAXAS1:NM_139076:exon9:c.G1042A:p.A348T	4q21.23	Score=0.925565;Name=chr8:17944357	0.3272	rs12642536	0.02	D	0.822	P	0.436	B	0.026	N	1	P	1.79	L	0.82	T	-0.934	T	0	T	0.034	3.269	16.97	2.75	1.33	0.499	10.914	0.41893	0.1225	0.6756	0.3787	T	missense_variant,downstream_gene_variant,downstream_gene_variant,downstream_gene_variant,downstream_gene_variant	MODERATE,MODIFIER,MODIFIER,MODIFIER,MODIFIER	FAM175A,MRPS18C,MRPS18C,MRPS18C,MRPS18C	FAM175A,MRPS18C,MRPS18C,MRPS18C,MRPS18C	transcript	NM_139076.2,NM_001297767.1,NM_001297769.1,NM_001297770.1,NM_016067.3
	chr13	32972739	A	G	exonic	BRCA2		nonsynonymous SNV	BRCA2:NM_000059:exon27:c.A10089G:p.I3363M	13q13.1		0.0002	rs80358390	0.24	T	0.012	B	0.002	B	0.001	N	1	N	-0.69	N	5.84	T	-0.886	T	0.001	T	0.075	2.057	12.83	-9.12	-1.847	-1.595	7.322					G	missense_variant,downstream_gene_variant,downstream_gene_variant,downstream_gene_variant,downstream_gene_variant,downstream_gene_variant	MODERATE,MODIFIER,MODIFIER,MODIFIER,MODIFIER,MODIFIER	BRCA2,N4BP2L1,N4BP2L1,N4BP2L1,N4BP2L1,N4BP2L1	BRCA2,N4BP2L1,N4BP2L1,N4BP2L1,N4BP2L1,N4BP2L1	transcript	NM_000059.3,NM_001079691.1,NM_001286459.1,NM_001286460.1,NM_001286461.1,NM_052818.2
	chr17	33448818	T	C	exonic	FNDC8		nonsynonymous SNV	FNDC8:NM_017559:exon1:c.T106C:p.S36P	17q12		0.7414	rs1871892	1	T	0	B	0	B	0.778	N	1	P	-0.805	N	1.83	T	-0.988	T	0	T	0.036	-0.525	1.608	3.61	0.638	0.372	6.577	0.840256	0.8661	0.9137	0.6769	C	missense_variant,upstream_gene_variant,upstream_gene_variant,upstream_gene_variant,upstream_gene_variant,upstream_gene_variant,upstream_gene_variant	MODERATE,MODIFIER,MODIFIER,MODIFIER,MODIFIER,MODIFIER,MODIFIER	FNDC8,RAD51D,RAD51D,RAD51D,RAD51D,RAD51D,RAD51L3-RFFL	FNDC8,RAD51D,RAD51D,RAD51D,RAD51D,RAD51D,RAD51L3-RFFL	transcript	NM_017559.2,NM_001142571.1,NM_002878.3,NM_133629.2,NR_037711.1,NR_037712.1,NR_037714.1
PATIENT_5
	chr11	108121410	C	CT																																							CT	splice_acceptor_variant&intron_variant	HIGH	ATM	ATM	transcript	NM_000051.3
	chr11	108121410	CTTTTTTTTTTTTTTTA	CTTTTTTTTTTTTTTTTA																																							CTTTTTTTTTTTTTTTTA	splice_acceptor_variant&intron_variant	HIGH	ATM	ATM	transcript	NM_000051.3
	chr2	215632256	A	G	exonic	BARD1		synonymous SNV	BARD1:NM_001282543:exon5:c.T1461C:p.H487H,BARD1:NM_000465:exon6:c.T1518C:p.H506H	2q35		0.7138	rs2070093																										0.770567	0.5545	0.9484	0.8181	G	structural_interaction_variant,structural_interaction_variant,structural_interaction_variant,structural_interaction_variant,structural_interaction_variant,structural_interaction_variant,structural_interaction_variant,structural_interaction_variant,synonymous_variant,synonymous_variant,intron_variant,intron_variant,intron_variant,non_coding_transcript_exon_variant,non_coding_transcript_exon_varian…	HIGH,HIGH,HIGH,HIGH,HIGH,HIGH,HIGH,HIGH,LOW,LOW,MODIFIER,MODIFIER,MODIFIER,MODIFIER,MODIFIER,MODIFIER	BARD1	BARD1	interaction,interaction,interaction,interaction,interaction,interaction,interaction,interaction,transcript,transcript,transcript,transcript,transcript,transcript,transcript,transcript	3C5R:A_469-A_506:NM_000465.3,3C5R:A_470-A_506:NM_000465.3,3C5R:A_472-A_506:NM_000465.3,3C5R:A_506-A_539:NM_000465.3,3C5R:B_469-B_506:NM_000465.3,3C5R:B_470-B_506:NM_000465.3,3C5R:B_472-B_506:NM_000465.3,3C5R:B_506-B_539:NM_000465.3,NM_000465.3,NM_001282543.1,NM_001282545.1,NM_001282548.1,NM_001282549.1,NR_104212.1,NR_104215.1,NR_104216.1
	chr11	108183167	A	G	exonic	ATM		nonsynonymous SNV	ATM:NM_000051:exon40:c.A5948G:p.N1983S,ATM:NM_001351834:exon41:c.A5948G:p.N1983S	11q22.3			rs659243	1	T	0	B	0	B	0.188	N	1	P	0.69	N	4.99	T	-0.932	T	0	T	0.063	-0.746	0.829	-0.136	-0.191	-1.058	6.531	1	1	1	1	G	missense_variant	MODERATE	ATM	ATM	transcript	NM_000051.3
	chr13	32929387	T	C	exonic	BRCA2		nonsynonymous SNV	BRCA2:NM_000059:exon14:c.T7397C:p.V2466A	13q13.1		0.9777	rs169547	1	T	.	.	.	.	0.194	N	1	P	.	.	5.95	T	-0.93	T	0	T	0.128	-0.279	2.662	5.07	1.274	2.353	12.092	0.975839	0.9107	1	0.999	C	missense_variant	MODERATE	BRCA2	BRCA2	transcript	NM_000059.3
	chr13	32914236	C	T	exonic	BRCA2		nonsynonymous SNV	BRCA2:NM_000059:exon11:c.C5744T:p.T1915M	13q13.1		0.0211	rs4987117	0.13	T	0	B	0	B	0.572	N	1	N	-0.69	N	-0.22	T	-1.036	T	0.045	T	0.309	-1.511	0.017	0.623	0.102	-1.118	10.431	0.00858626	0.0008		0.0249	T	missense_variant	MODERATE	BRCA2	BRCA2	transcript	NM_000059.3
	chr3	142281612	A	G	exonic	ATR		nonsynonymous SNV	ATR:NM_001184:exon4:c.T632C:p.M211T,ATR:NM_001354579:exon4:c.T632C:p.M211T	3q23		0.6623	rs2227928	1	T	0	B	0	B	0.299	N	1	P	0	N	-0.14	T	-0.93	T	0	T	0.018	-1.636	0.013	4.6	0.547	1.273	4.074	0.597444	0.8517	0.4732	0.5865	G	missense_variant	MODERATE	ATR	ATR	transcript	NM_001184.3
	chr11	125525195	A	G	exonic	CHEK1		nonsynonymous SNV	CHEK1:NM_001244846:exon12:c.A1309G:p.I437V,CHEK1:NM_001330427:exon12:c.A1459G:p.I487V,CHEK1:NM_001330428:exon12:c.A1129G:p.I377V,CHEK1:NM_001114121:exon13:c.A1411G:p.I471V,CHEK1:NM_001114122:exon13:c.A1411G:p.I471V,CHEK1:NM_001274:exon13:c.A1411G:p.I471V	11q24.2		0.9738	rs506504	1	T	0	B	0.001	B	0.001	N	1	P	-0.895	N	-0.16	T	-0.951	T	0	T	0.056	-0.213	2.97	1.8	0.448	1.178	2.296	0.985823	0.997	1	0.9672	G	missense_variant,missense_variant,missense_variant,missense_variant,non_coding_transcript_exon_variant,non_coding_transcript_exon_variant	MODERATE,MODERATE,MODERATE,MODERATE,MODIFIER,MODIFIER	CHEK1	CHEK1	transcript	NM_001114121.2,NM_001114122.2,NM_001244846.1,NM_001274.5,NR_045204.1,NR_045205.1
	chr17	7579472	G	C	exonic	TP53		nonsynonymous SNV	TP53:NM_001126118:exon3:c.C98G:p.P33R,TP53:NM_000546:exon4:c.C215G:p.P72R,TP53:NM_001126112:exon4:c.C215G:p.P72R,TP53:NM_001126113:exon4:c.C215G:p.P72R,TP53:NM_001126114:exon4:c.C215G:p.P72R,TP53:NM_001276695:exon4:c.C98G:p.P33R,TP53:NM_001276696:exon4:c.C98G:p.P33R,TP53:NM_001276760:exon4:c.C98G:p.P33R,TP53:NM_001276761:exon4:c.C98G:p.P33R	17p13.1		0.63	rs1042522	0.17	T	0.745	P	0.372	B	0.371	U	1	P	0	N	-2.05	D	-0.929	T	0	T	0.267	0.823	8.316	1.87	1.355	1.015	9.773	0.542931	0.3313	0.5863	0.7147	C	missense_variant,missense_variant,missense_variant,missense_variant,upstream_gene_variant,upstream_gene_variant,upstream_gene_variant,missense_variant,missense_variant,missense_variant,upstream_gene_variant,upstream_gene_variant,upstream_gene_variant,missense_variant,missense_variant	MODERATE,MODERATE,MODERATE,MODERATE,MODIFIER,MODIFIER,MODIFIER,MODERATE,MODERATE,MODERATE,MODIFIER,MODIFIER,MODIFIER,MODERATE,MODERATE	TP53	TP53	transcript	NM_000546.5,NM_001126112.2,NM_001126113.2,NM_001126114.2,NM_001126115.1,NM_001126116.1,NM_001126117.1,NM_001126118.1,NM_001276695.1,NM_001276696.1,NM_001276697.1,NM_001276698.1,NM_001276699.1,NM_001276760.1,NM_001276761.1
	chr2	215645464	C	G	exonic	BARD1		nonsynonymous SNV	BARD1:NM_001282543:exon3:c.G1077C:p.R359S,BARD1:NM_000465:exon4:c.G1134C:p.R378S	2q35		0.5318	rs2229571	0.77	T	0.031	B	0.015	B	0.079	N	1	P	1.3	L	-0.04	T	-0.921	T	0	T	0.294	1.451	10.79	-1.03	0.096	-0.601	2.531	0.459265	0.379	0.3413	0.6412	G	missense_variant,missense_variant,intron_variant,intron_variant,intron_variant,non_coding_transcript_exon_variant,non_coding_transcript_exon_variant,intron_variant	MODERATE,MODERATE,MODIFIER,MODIFIER,MODIFIER,MODIFIER,MODIFIER,MODIFIER	BARD1	BARD1	transcript	NM_000465.3,NM_001282543.1,NM_001282545.1,NM_001282548.1,NM_001282549.1,NR_104212.1,NR_104215.1,NR_104216.1
	chr17	33448818	T	C	exonic	FNDC8		nonsynonymous SNV	FNDC8:NM_017559:exon1:c.T106C:p.S36P	17q12		0.7414	rs1871892	1	T	0	B	0	B	0.778	N	1	P	-0.805	N	1.83	T	-0.988	T	0	T	0.036	-0.525	1.608	3.61	0.638	0.372	6.577	0.840256	0.8661	0.9137	0.6769	C	missense_variant,upstream_gene_variant,upstream_gene_variant,upstream_gene_variant,upstream_gene_variant,upstream_gene_variant,upstream_gene_variant	MODERATE,MODIFIER,MODIFIER,MODIFIER,MODIFIER,MODIFIER,MODIFIER	FNDC8,RAD51D,RAD51D,RAD51D,RAD51D,RAD51D,RAD51L3-RFFL	FNDC8,RAD51D,RAD51D,RAD51D,RAD51D,RAD51D,RAD51L3-RFFL	transcript	NM_017559.2,NM_001142571.1,NM_002878.3,NM_133629.2,NR_037711.1,NR_037712.1,NR_037714.1
PATIENT_6
PATIENT_7
	chr2	215632256	A	G	exonic	BARD1		synonymous SNV	BARD1:NM_001282543:exon5:c.T1461C:p.H487H,BARD1:NM_000465:exon6:c.T1518C:p.H506H	2q35		0.7138	rs2070093																										0.770567	0.5545	0.9484	0.8181	G	structural_interaction_variant,structural_interaction_variant,structural_interaction_variant,structural_interaction_variant,structural_interaction_variant,structural_interaction_variant,structural_interaction_variant,structural_interaction_variant,synonymous_variant,synonymous_variant,intron_variant,intron_variant,intron_variant,non_coding_transcript_exon_variant,non_coding_transcript_exon_varian…	HIGH,HIGH,HIGH,HIGH,HIGH,HIGH,HIGH,HIGH,LOW,LOW,MODIFIER,MODIFIER,MODIFIER,MODIFIER,MODIFIER,MODIFIER	BARD1	BARD1	interaction,interaction,interaction,interaction,interaction,interaction,interaction,interaction,transcript,transcript,transcript,transcript,transcript,transcript,transcript,transcript	3C5R:A_469-A_506:NM_000465.3,3C5R:A_470-A_506:NM_000465.3,3C5R:A_472-A_506:NM_000465.3,3C5R:A_506-A_539:NM_000465.3,3C5R:B_469-B_506:NM_000465.3,3C5R:B_470-B_506:NM_000465.3,3C5R:B_472-B_506:NM_000465.3,3C5R:B_506-B_539:NM_000465.3,NM_000465.3,NM_001282543.1,NM_001282545.1,NM_001282548.1,NM_001282549.1,NR_104212.1,NR_104215.1,NR_104216.1
	chr13	32929387	T	C	exonic	BRCA2		nonsynonymous SNV	BRCA2:NM_000059:exon14:c.T7397C:p.V2466A	13q13.1		0.9777	rs169547	1	T	.	.	.	.	0.194	N	1	P	.	.	5.95	T	-0.93	T	0	T	0.128	-0.279	2.662	5.07	1.274	2.353	12.092	0.975839	0.9107	1	0.999	C	missense_variant	MODERATE	BRCA2	BRCA2	transcript	NM_000059.3
	chr11	108183167	A	G	exonic	ATM		nonsynonymous SNV	ATM:NM_000051:exon40:c.A5948G:p.N1983S,ATM:NM_001351834:exon41:c.A5948G:p.N1983S	11q22.3			rs659243	1	T	0	B	0	B	0.188	N	1	P	0.69	N	4.99	T	-0.932	T	0	T	0.063	-0.746	0.829	-0.136	-0.191	-1.058	6.531	1	1	1	1	G	missense_variant	MODERATE	ATM	ATM	transcript	NM_000051.3
	chr2	215674224	G	A	exonic	BARD1		nonsynonymous SNV	BARD1:NM_000465:exon1:c.C70T:p.P24S,BARD1:NM_001282543:exon1:c.C70T:p.P24S,BARD1:NM_001282545:exon1:c.C70T:p.P24S,BARD1:NM_001282548:exon1:c.C70T:p.P24S,BARD1:NM_001282549:exon1:c.C70T:p.P24S	2q35		0.3031	rs1048108	0.22	T	0.002	B	0.005	B	0	D	0	P	0.41	N	-0.72	T	-1.043	T	0	T	0.109	2.657	14.84	3.1	2.221	0.968	5.315	0.33127	0.1929	0.3313	0.3946	A	missense_variant,missense_variant,missense_variant,missense_variant,missense_variant,non_coding_transcript_exon_variant,non_coding_transcript_exon_variant,non_coding_transcript_exon_variant,upstream_gene_variant	MODERATE,MODERATE,MODERATE,MODERATE,MODERATE,MODIFIER,MODIFIER,MODIFIER,MODIFIER	BARD1,BARD1,BARD1,BARD1,BARD1,BARD1,BARD1,BARD1,LOC101928103	BARD1,BARD1,BARD1,BARD1,BARD1,BARD1,BARD1,BARD1,LOC101928103	transcript	NM_000465.3,NM_001282543.1,NM_001282545.1,NM_001282548.1,NM_001282549.1,NR_104212.1,NR_104215.1,NR_104216.1,NR_110292.1
	chr11	125525195	A	G	exonic	CHEK1		nonsynonymous SNV	CHEK1:NM_001244846:exon12:c.A1309G:p.I437V,CHEK1:NM_001330427:exon12:c.A1459G:p.I487V,CHEK1:NM_001330428:exon12:c.A1129G:p.I377V,CHEK1:NM_001114121:exon13:c.A1411G:p.I471V,CHEK1:NM_001114122:exon13:c.A1411G:p.I471V,CHEK1:NM_001274:exon13:c.A1411G:p.I471V	11q24.2		0.9738	rs506504	1	T	0	B	0.001	B	0.001	N	1	P	-0.895	N	-0.16	T	-0.951	T	0	T	0.056	-0.213	2.97	1.8	0.448	1.178	2.296	0.985823	0.997	1	0.9672	G	missense_variant,missense_variant,missense_variant,missense_variant,non_coding_transcript_exon_variant,non_coding_transcript_exon_variant	MODERATE,MODERATE,MODERATE,MODERATE,MODIFIER,MODIFIER	CHEK1	CHEK1	transcript	NM_001114121.2,NM_001114122.2,NM_001244846.1,NM_001274.5,NR_045204.1,NR_045205.1
	chr17	7579472	G	C	exonic	TP53		nonsynonymous SNV	TP53:NM_001126118:exon3:c.C98G:p.P33R,TP53:NM_000546:exon4:c.C215G:p.P72R,TP53:NM_001126112:exon4:c.C215G:p.P72R,TP53:NM_001126113:exon4:c.C215G:p.P72R,TP53:NM_001126114:exon4:c.C215G:p.P72R,TP53:NM_001276695:exon4:c.C98G:p.P33R,TP53:NM_001276696:exon4:c.C98G:p.P33R,TP53:NM_001276760:exon4:c.C98G:p.P33R,TP53:NM_001276761:exon4:c.C98G:p.P33R	17p13.1		0.63	rs1042522	0.17	T	0.745	P	0.372	B	0.371	U	1	P	0	N	-2.05	D	-0.929	T	0	T	0.267	0.823	8.316	1.87	1.355	1.015	9.773	0.542931	0.3313	0.5863	0.7147	C	missense_variant,missense_variant,missense_variant,missense_variant,upstream_gene_variant,upstream_gene_variant,upstream_gene_variant,missense_variant,missense_variant,missense_variant,upstream_gene_variant,upstream_gene_variant,upstream_gene_variant,missense_variant,missense_variant	MODERATE,MODERATE,MODERATE,MODERATE,MODIFIER,MODIFIER,MODIFIER,MODERATE,MODERATE,MODERATE,MODIFIER,MODIFIER,MODIFIER,MODERATE,MODERATE	TP53	TP53	transcript	NM_000546.5,NM_001126112.2,NM_001126113.2,NM_001126114.2,NM_001126115.1,NM_001126116.1,NM_001126117.1,NM_001126118.1,NM_001276695.1,NM_001276696.1,NM_001276697.1,NM_001276698.1,NM_001276699.1,NM_001276760.1,NM_001276761.1
	chr13	48985639	C	A	exonic	LPAR6		nonsynonymous SNV	LPAR6:NM_001162498:exon1:c.G921T:p.W307C,LPAR6:NM_001162497:exon5:c.G921T:p.W307C,LPAR6:NM_005767:exon7:c.G921T:p.W307C	13q14.2		0.0101	rs17071686	0.19	T	0.988	D	0.533	P	0.001	N	1	D	0	N	-0.17	T	-0.957	T	0.076	T	0.164	0.619	7.333	5.69	2.678	3.233	13.075	0.00379393	0.0008		0.0129	A	missense_variant,missense_variant,missense_variant,intron_variant	MODERATE,MODERATE,MODERATE,MODIFIER	LPAR6,LPAR6,LPAR6,RB1	LPAR6,LPAR6,LPAR6,RB1	transcript	NM_001162497.1,NM_001162498.1,NM_005767.5,NM_000321.2
	chr17	33448818	T	C	exonic	FNDC8		nonsynonymous SNV	FNDC8:NM_017559:exon1:c.T106C:p.S36P	17q12		0.7414	rs1871892	1	T	0	B	0	B	0.778	N	1	P	-0.805	N	1.83	T	-0.988	T	0	T	0.036	-0.525	1.608	3.61	0.638	0.372	6.577	0.840256	0.8661	0.9137	0.6769	C	missense_variant,upstream_gene_variant,upstream_gene_variant,upstream_gene_variant,upstream_gene_variant,upstream_gene_variant,upstream_gene_variant	MODERATE,MODIFIER,MODIFIER,MODIFIER,MODIFIER,MODIFIER,MODIFIER	FNDC8,RAD51D,RAD51D,RAD51D,RAD51D,RAD51D,RAD51L3-RFFL	FNDC8,RAD51D,RAD51D,RAD51D,RAD51D,RAD51D,RAD51L3-RFFL	transcript	NM_017559.2,NM_001142571.1,NM_002878.3,NM_133629.2,NR_037711.1,NR_037712.1,NR_037714.1
PATIENT_8
	chr11	108183167	A	G	exonic	ATM		nonsynonymous SNV	ATM:NM_000051:exon40:c.A5948G:p.N1983S,ATM:NM_001351834:exon41:c.A5948G:p.N1983S	11q22.3			rs659243	1	T	0	B	0	B	0.188	N	1	P	0.69	N	4.99	T	-0.932	T	0	T	0.063	-0.746	0.829	-0.136	-0.191	-1.058	6.531	1	1	1	1	G	missense_variant	MODERATE	ATM	ATM	transcript	NM_000051.3
	chr11	125525195	A	G	exonic	CHEK1		nonsynonymous SNV	CHEK1:NM_001244846:exon12:c.A1309G:p.I437V,CHEK1:NM_001330427:exon12:c.A1459G:p.I487V,CHEK1:NM_001330428:exon12:c.A1129G:p.I377V,CHEK1:NM_001114121:exon13:c.A1411G:p.I471V,CHEK1:NM_001114122:exon13:c.A1411G:p.I471V,CHEK1:NM_001274:exon13:c.A1411G:p.I471V	11q24.2		0.9738	rs506504	1	T	0	B	0.001	B	0.001	N	1	P	-0.895	N	-0.16	T	-0.951	T	0	T	0.056	-0.213	2.97	1.8	0.448	1.178	2.296	0.985823	0.997	1	0.9672	G	missense_variant,missense_variant,missense_variant,missense_variant,non_coding_transcript_exon_variant,non_coding_transcript_exon_variant	MODERATE,MODERATE,MODERATE,MODERATE,MODIFIER,MODIFIER	CHEK1	CHEK1	transcript	NM_001114121.2,NM_001114122.2,NM_001244846.1,NM_001274.5,NR_045204.1,NR_045205.1
PATIENT_9
	chr13	32929387	T	C	exonic	BRCA2		nonsynonymous SNV	BRCA2:NM_000059:exon14:c.T7397C:p.V2466A	13q13.1		0.9777	rs169547	1	T	.	.	.	.	0.194	N	1	P	.	.	5.95	T	-0.93	T	0	T	0.128	-0.279	2.662	5.07	1.274	2.353	12.092	0.975839	0.9107	1	0.999	C	missense_variant	MODERATE	BRCA2	BRCA2	transcript	NM_000059.3
	chr11	108183167	A	G	exonic	ATM		nonsynonymous SNV	ATM:NM_000051:exon40:c.A5948G:p.N1983S,ATM:NM_001351834:exon41:c.A5948G:p.N1983S	11q22.3			rs659243	1	T	0	B	0	B	0.188	N	1	P	0.69	N	4.99	T	-0.932	T	0	T	0.063	-0.746	0.829	-0.136	-0.191	-1.058	6.531	1	1	1	1	G	missense_variant	MODERATE	ATM	ATM	transcript	NM_000051.3
	chr2	215674224	G	A	exonic	BARD1		nonsynonymous SNV	BARD1:NM_000465:exon1:c.C70T:p.P24S,BARD1:NM_001282543:exon1:c.C70T:p.P24S,BARD1:NM_001282545:exon1:c.C70T:p.P24S,BARD1:NM_001282548:exon1:c.C70T:p.P24S,BARD1:NM_001282549:exon1:c.C70T:p.P24S	2q35		0.3031	rs1048108	0.22	T	0.002	B	0.005	B	0	D	0	P	0.41	N	-0.72	T	-1.043	T	0	T	0.109	2.657	14.84	3.1	2.221	0.968	5.315	0.33127	0.1929	0.3313	0.3946	A	missense_variant,missense_variant,missense_variant,missense_variant,missense_variant,non_coding_transcript_exon_variant,non_coding_transcript_exon_variant,non_coding_transcript_exon_variant,upstream_gene_variant	MODERATE,MODERATE,MODERATE,MODERATE,MODERATE,MODIFIER,MODIFIER,MODIFIER,MODIFIER	BARD1,BARD1,BARD1,BARD1,BARD1,BARD1,BARD1,BARD1,LOC101928103	BARD1,BARD1,BARD1,BARD1,BARD1,BARD1,BARD1,BARD1,LOC101928103	transcript	NM_000465.3,NM_001282543.1,NM_001282545.1,NM_001282548.1,NM_001282549.1,NR_104212.1,NR_104215.1,NR_104216.1,NR_110292.1
	chr17	7579472	G	C	exonic	TP53		nonsynonymous SNV	TP53:NM_001126118:exon3:c.C98G:p.P33R,TP53:NM_000546:exon4:c.C215G:p.P72R,TP53:NM_001126112:exon4:c.C215G:p.P72R,TP53:NM_001126113:exon4:c.C215G:p.P72R,TP53:NM_001126114:exon4:c.C215G:p.P72R,TP53:NM_001276695:exon4:c.C98G:p.P33R,TP53:NM_001276696:exon4:c.C98G:p.P33R,TP53:NM_001276760:exon4:c.C98G:p.P33R,TP53:NM_001276761:exon4:c.C98G:p.P33R	17p13.1		0.63	rs1042522	0.17	T	0.745	P	0.372	B	0.371	U	1	P	0	N	-2.05	D	-0.929	T	0	T	0.267	0.823	8.316	1.87	1.355	1.015	9.773	0.542931	0.3313	0.5863	0.7147	C	missense_variant,missense_variant,missense_variant,missense_variant,upstream_gene_variant,upstream_gene_variant,upstream_gene_variant,missense_variant,missense_variant,missense_variant,upstream_gene_variant,upstream_gene_variant,upstream_gene_variant,missense_variant,missense_variant	MODERATE,MODERATE,MODERATE,MODERATE,MODIFIER,MODIFIER,MODIFIER,MODERATE,MODERATE,MODERATE,MODIFIER,MODIFIER,MODIFIER,MODERATE,MODERATE	TP53	TP53	transcript	NM_000546.5,NM_001126112.2,NM_001126113.2,NM_001126114.2,NM_001126115.1,NM_001126116.1,NM_001126117.1,NM_001126118.1,NM_001276695.1,NM_001276696.1,NM_001276697.1,NM_001276698.1,NM_001276699.1,NM_001276760.1,NM_001276761.1
[truncated: 33 more columns]

## Sheet: Supp Data 9
Supplementary Data 9: High impact somatic variants
	Chrom	Pos	Ref	Alt	Func.refGene	Gene.refGene	GeneDetail.refGene	ExonicFunc.refGene	AAChange.refGene	cytoBand	genomicSuperDups	esp6500siv2_all	snp138	SIFT_score	SIFT_pred	Polyphen2_HDIV_score	Polyphen2_HDIV_pred	Polyphen2_HVAR_score	Polyphen2_HVAR_pred	LRT_score	LRT_pred	MutationTaster_score	MutationTaster_pred	MutationAssessor_score	MutationAssessor_pred	FATHMM_score	FATHMM_pred	RadialSVM_score	RadialSVM_pred	LR_score	LR_pred	VEST3_score	CADD_raw	CADD_phred	GERP.._RS	phyloP46way_placental	phyloP100way_vertebrate	SiPhy_29way_logOdds	X1000g2015aug_all	X1000g2015aug_afr	X1000g2015aug_eas	X1000g2015aug_eur	Allele	Annotation	Annotation_Impact	Gene_Name	Gene_ID	Feature_Type	Feature_ID
P01_Time1
7902	chr17	7577539	G	A	exonic	TP53		nonsynonymous SNV	TP53:NM_001126115:exon3:c.C346T:p.R116W,TP53:NM_001126116:exon3:c.C346T:p.R116W,TP53:NM_001126117:exon3:c.C346T:p.R116W,TP53:NM_001276697:exon3:c.C265T:p.R89W,TP53:NM_001276698:exon3:c.C265T:p.R89W,TP53:NM_001276699:exon3:c.C265T:p.R89W,TP53:NM_001126118:exon6:c.C625T:p.R209W,TP53:NM_000546:exon7:c.C742T:p.R248W,TP53:NM_001126112:exon7:c.C742T:p.R248W,TP53:NM_001126113:exon7:c.C742T:p.R248W,TP53:…	17p13.1		NA	rs121912651	0	D	1	D	1	D	0	D	1	A	3.315	M	-7.34	D	0.987	D	0.993	D	0.951	3.71	18.84	2.56	0.644	1.447	7.568	NA	NA	NA	NA	A	protein_protein_contact,protein_protein_contact,protein_protein_contact,protein_protein_contact,missense_variant,missense_variant,missense_variant,missense_variant,missense_variant,missense_variant,missense_variant,missense_variant,missense_variant,missense_variant,missense_variant,missense_variant,missense_variant,missense_variant,missense_variant	HIGH,HIGH,HIGH,HIGH,MODERATE,MODERATE,MODERATE,MODERATE,MODERATE,MODERATE,MODERATE,MODERATE,MODERATE,MODERATE,MODERATE,MODERATE,MODERATE,MODERATE,MODERATE	TP53	TP53	interaction,interaction,interaction,interaction,transcript,transcript,transcript,transcript,transcript,transcript,transcript,transcript,transcript,transcript,transcript,transcript,transcript,transcript,transcript	1GZH:C_248-D_1847:NM_000546.5-NM_005657.2,1GZH:C_248-D_1847:NM_001126112.2-NM_005657.2,1GZH:C_248-D_1847:NM_001126113.2-NM_005657.2,1GZH:C_248-D_1847:NM_001126114.2-NM_005657.2,NM_000546.5,NM_001126112.2,NM_001126113.2,NM_001126114.2,NM_001126115.1,NM_001126116.1,NM_001126117.1,NM_001126118.1,NM_001276695.1,NM_001276696.1,NM_001276697.1,NM_001276698.1,NM_001276699.1,NM_001276760.1,NM_001276761.1
5100	chr13	49037939	GCATACAAGGATCTTCCTCATGCTGTTCAGGAGGTAGGTAATTTTC	G								NA																					NA	NA		NA	NA		NA	NA	NA	NA	G	sequence_feature,sequence_feature,structural_interaction_variant,structural_interaction_variant,structural_interaction_variant,structural_interaction_variant,structural_interaction_variant,structural_interaction_variant,structural_interaction_variant,structural_interaction_variant,structural_interaction_variant,structural_interaction_variant,structural_interaction_variant,structural_interaction_v…	LOW,LOW,HIGH,HIGH,HIGH,HIGH,HIGH,HIGH,HIGH,HIGH,HIGH,HIGH,HIGH,HIGH,HIGH,HIGH,HIGH,HIGH,HIGH,HIGH,HIGH,HIGH,HIGH,HIGH,HIGH,HIGH,HIGH,HIGH,HIGH,HIGH,HIGH	RB1	RB1	beta-strand:combinatorial_evidence_used_in_manual_assertion,helix:combinatorial_evidence_used_in_manual_assertion,interaction,interaction,interaction,interaction,interaction,interaction,interaction,interaction,interaction,interaction,interaction,interaction,interaction,interaction,interaction,interaction,interaction,interaction,interaction,interaction,interaction,interaction,interaction,interacti…	NM_000321.2,NM_000321.2,1GUX:B_701-B_728:NM_000321.2,1GUX:B_701-B_733:NM_000321.2,1N4M:A_661-A_733:NM_000321.2,1N4M:A_668-A_730:NM_000321.2,1N4M:A_701-A_728:NM_000321.2,1N4M:A_701-A_733:NM_000321.2,1N4M:B_552-B_733:NM_000321.2,1N4M:B_661-B_733:NM_000321.2,1N4M:B_668-B_730:NM_000321.2,1N4M:B_701-B_728:NM_000321.2,1N4M:B_701-B_733:NM_000321.2,1O9K:B_701-B_728:NM_000321.2,1O9K:D_661-D_733:NM_000321.…
P01_Time2
7902	chr17	7577539	G	A	exonic	TP53		nonsynonymous SNV	TP53:NM_001126115:exon3:c.C346T:p.R116W,TP53:NM_001126116:exon3:c.C346T:p.R116W,TP53:NM_001126117:exon3:c.C346T:p.R116W,TP53:NM_001276697:exon3:c.C265T:p.R89W,TP53:NM_001276698:exon3:c.C265T:p.R89W,TP53:NM_001276699:exon3:c.C265T:p.R89W,TP53:NM_001126118:exon6:c.C625T:p.R209W,TP53:NM_000546:exon7:c.C742T:p.R248W,TP53:NM_001126112:exon7:c.C742T:p.R248W,TP53:NM_001126113:exon7:c.C742T:p.R248W,TP53:…	17p13.1		NA	rs121912651	0	D	1	D	1	D	0	D	1	A	3.315	M	-7.34	D	0.987	D	0.993	D	0.951	3.71	18.84	2.56	0.644	1.447	7.568	NA	NA	NA	NA	A	protein_protein_contact,protein_protein_contact,protein_protein_contact,protein_protein_contact,missense_variant,missense_variant,missense_variant,missense_variant,missense_variant,missense_variant,missense_variant,missense_variant,missense_variant,missense_variant,missense_variant,missense_variant,missense_variant,missense_variant,missense_variant	HIGH,HIGH,HIGH,HIGH,MODERATE,MODERATE,MODERATE,MODERATE,MODERATE,MODERATE,MODERATE,MODERATE,MODERATE,MODERATE,MODERATE,MODERATE,MODERATE,MODERATE,MODERATE	TP53	TP53	interaction,interaction,interaction,interaction,transcript,transcript,transcript,transcript,transcript,transcript,transcript,transcript,transcript,transcript,transcript,transcript,transcript,transcript,transcript	1GZH:C_248-D_1847:NM_000546.5-NM_005657.2,1GZH:C_248-D_1847:NM_001126112.2-NM_005657.2,1GZH:C_248-D_1847:NM_001126113.2-NM_005657.2,1GZH:C_248-D_1847:NM_001126114.2-NM_005657.2,NM_000546.5,NM_001126112.2,NM_001126113.2,NM_001126114.2,NM_001126115.1,NM_001126116.1,NM_001126117.1,NM_001126118.1,NM_001276695.1,NM_001276696.1,NM_001276697.1,NM_001276698.1,NM_001276699.1,NM_001276760.1,NM_001276761.1
5100	chr13	49037939	GCATACAAGGATCTTCCTCATGCTGTTCAGGAGGTAGGTAATTTTC	G								NA																					NA	NA		NA	NA		NA	NA	NA	NA	G	sequence_feature,sequence_feature,structural_interaction_variant,structural_interaction_variant,structural_interaction_variant,structural_interaction_variant,structural_interaction_variant,structural_interaction_variant,structural_interaction_variant,structural_interaction_variant,structural_interaction_variant,structural_interaction_variant,structural_interaction_variant,structural_interaction_v…	LOW,LOW,HIGH,HIGH,HIGH,HIGH,HIGH,HIGH,HIGH,HIGH,HIGH,HIGH,HIGH,HIGH,HIGH,HIGH,HIGH,HIGH,HIGH,HIGH,HIGH,HIGH,HIGH,HIGH,HIGH,HIGH,HIGH,HIGH,HIGH,HIGH,HIGH	RB1	RB1	beta-strand:combinatorial_evidence_used_in_manual_assertion,helix:combinatorial_evidence_used_in_manual_assertion,interaction,interaction,interaction,interaction,interaction,interaction,interaction,interaction,interaction,interaction,interaction,interaction,interaction,interaction,interaction,interaction,interaction,interaction,interaction,interaction,interaction,interaction,interaction,interacti…	NM_000321.2,NM_000321.2,1GUX:B_701-B_728:NM_000321.2,1GUX:B_701-B_733:NM_000321.2,1N4M:A_661-A_733:NM_000321.2,1N4M:A_668-A_730:NM_000321.2,1N4M:A_701-A_728:NM_000321.2,1N4M:A_701-A_733:NM_000321.2,1N4M:B_552-B_733:NM_000321.2,1N4M:B_661-B_733:NM_000321.2,1N4M:B_668-B_730:NM_000321.2,1N4M:B_701-B_728:NM_000321.2,1N4M:B_701-B_733:NM_000321.2,1O9K:B_701-B_728:NM_000321.2,1O9K:D_661-D_733:NM_000321.…
P02_Time1
16318	chr17	7578290	C	T	splicing	TP53	NM_001126117:exon2:c.164-1G>A;NM_001126116:exon2:c.164-1G>A;NM_000546:exon6:c.560-1G>A;NM_001126115:exon2:c.164-1G>A;NM_001126112:exon6:c.560-1G>A;NM_001126113:exon6:c.560-1G>A;NM_001276697:exon2:c.83-1G>A;NM_001276696:exon6:c.443-1G>A;NM_001276699:exon2:c.83-1G>A;NM_001276698:exon2:c.83-1G>A;NM_001276761:exon6:c.443-1G>A;NM_001276760:exon6:c.443-1G>A;NM_001126118:exon5:c.443-1G>A;NM_001126114:ex…			17p13.1		NA		.	.	.	.	.	.	.	.	1	D	.	.	.	.	.	.	.	.	.	1.007	9.113	4.67	2.539	3.449	15.89	NA	NA	NA	NA	T	sequence_feature,splice_acceptor_variant&intron_variant,splice_acceptor_variant&intron_variant,splice_acceptor_variant&intron_variant,splice_acceptor_variant&intron_variant,splice_acceptor_variant&intron_variant,splice_acceptor_variant&intron_variant,splice_acceptor_variant&intron_variant,splice_acceptor_variant&intron_variant,splice_acceptor_variant&intron_variant,splice_acceptor_variant&intron_…	LOW,HIGH,HIGH,HIGH,HIGH,HIGH,HIGH,HIGH,HIGH,HIGH,HIGH,HIGH,HIGH,HIGH,HIGH,HIGH	TP53	TP53	beta-strand:combinatorial_evidence_used_in_manual_assertion,transcript,transcript,transcript,transcript,transcript,transcript,transcript,transcript,transcript,transcript,transcript,transcript,transcript,transcript,transcript	NM_001126113.2,NM_000546.5,NM_001126112.2,NM_001126113.2,NM_001126114.2,NM_001126115.1,NM_001126116.1,NM_001126117.1,NM_001126118.1,NM_001276695.1,NM_001276696.1,NM_001276697.1,NM_001276698.1,NM_001276699.1,NM_001276760.1,NM_001276761.1
P02_Time2
16318	chr17	7578290	C	T	splicing	TP53	NM_001126117:exon2:c.164-1G>A;NM_001126116:exon2:c.164-1G>A;NM_000546:exon6:c.560-1G>A;NM_001126115:exon2:c.164-1G>A;NM_001126112:exon6:c.560-1G>A;NM_001126113:exon6:c.560-1G>A;NM_001276697:exon2:c.83-1G>A;NM_001276696:exon6:c.443-1G>A;NM_001276699:exon2:c.83-1G>A;NM_001276698:exon2:c.83-1G>A;NM_001276761:exon6:c.443-1G>A;NM_001276760:exon6:c.443-1G>A;NM_001126118:exon5:c.443-1G>A;NM_001126114:ex…			17p13.1		NA		.	.	.	.	.	.	.	.	1	D	.	.	.	.	.	.	.	.	.	1.007	9.113	4.67	2.539	3.449	15.89	NA	NA	NA	NA	T	sequence_feature,splice_acceptor_variant&intron_variant,splice_acceptor_variant&intron_variant,splice_acceptor_variant&intron_variant,splice_acceptor_variant&intron_variant,splice_acceptor_variant&intron_variant,splice_acceptor_variant&intron_variant,splice_acceptor_variant&intron_variant,splice_acceptor_variant&intron_variant,splice_acceptor_variant&intron_variant,splice_acceptor_variant&intron_…	LOW,HIGH,HIGH,HIGH,HIGH,HIGH,HIGH,HIGH,HIGH,HIGH,HIGH,HIGH,HIGH,HIGH,HIGH,HIGH	TP53	TP53	beta-strand:combinatorial_evidence_used_in_manual_assertion,transcript,transcript,transcript,transcript,transcript,transcript,transcript,transcript,transcript,transcript,transcript,transcript,transcript,transcript,transcript	NM_001126113.2,NM_000546.5,NM_001126112.2,NM_001126113.2,NM_001126114.2,NM_001126115.1,NM_001126116.1,NM_001126117.1,NM_001126118.1,NM_001276695.1,NM_001276696.1,NM_001276697.1,NM_001276698.1,NM_001276699.1,NM_001276760.1,NM_001276761.1
P02_Time3
16318	chr17	7578290	C	T	splicing	TP53	NM_001126117:exon2:c.164-1G>A;NM_001126116:exon2:c.164-1G>A;NM_000546:exon6:c.560-1G>A;NM_001126115:exon2:c.164-1G>A;NM_001126112:exon6:c.560-1G>A;NM_001126113:exon6:c.560-1G>A;NM_001276697:exon2:c.83-1G>A;NM_001276696:exon6:c.443-1G>A;NM_001276699:exon2:c.83-1G>A;NM_001276698:exon2:c.83-1G>A;NM_001276761:exon6:c.443-1G>A;NM_001276760:exon6:c.443-1G>A;NM_001126118:exon5:c.443-1G>A;NM_001126114:ex…			17p13.1		NA		.	.	.	.	.	.	.	.	1	D	.	.	.	.	.	.	.	.	.	1.007	9.113	4.67	2.539	3.449	15.89	NA	NA	NA	NA	T	sequence_feature,splice_acceptor_variant&intron_variant,splice_acceptor_variant&intron_variant,splice_acceptor_variant&intron_variant,splice_acceptor_variant&intron_variant,splice_acceptor_variant&intron_variant,splice_acceptor_variant&intron_variant,splice_acceptor_variant&intron_variant,splice_acceptor_variant&intron_variant,splice_acceptor_variant&intron_variant,splice_acceptor_variant&intron_…	LOW,HIGH,HIGH,HIGH,HIGH,HIGH,HIGH,HIGH,HIGH,HIGH,HIGH,HIGH,HIGH,HIGH,HIGH,HIGH	TP53	TP53	beta-strand:combinatorial_evidence_used_in_manual_assertion,transcript,transcript,transcript,transcript,transcript,transcript,transcript,transcript,transcript,transcript,transcript,transcript,transcript,transcript,transcript	NM_001126113.2,NM_000546.5,NM_001126112.2,NM_001126113.2,NM_001126114.2,NM_001126115.1,NM_001126116.1,NM_001126117.1,NM_001126118.1,NM_001276695.1,NM_001276696.1,NM_001276697.1,NM_001276698.1,NM_001276699.1,NM_001276760.1,NM_001276761.1
P03_Time1
15793	chr17	7578535	T	A	exonic	TP53		nonsynonymous SNV	TP53:NM_001126118:exon4:c.A278T:p.K93M,TP53:NM_000546:exon5:c.A395T:p.K132M,TP53:NM_001126112:exon5:c.A395T:p.K132M,TP53:NM_001126113:exon5:c.A395T:p.K132M,TP53:NM_001126114:exon5:c.A395T:p.K132M,TP53:NM_001276695:exon5:c.A278T:p.K93M,TP53:NM_001276696:exon5:c.A278T:p.K93M,TP53:NM_001276760:exon5:c.A278T:p.K93M,TP53:NM_001276761:exon5:c.A278T:p.K93M	17p13.1		NA		0	D	1	D	1	D	0	D	1	D	2.89	M	-7.26	D	0.994	D	0.992	D	0.913	3.791	19.25	4.41	1.02	7.993	9.81	NA	NA	NA	NA	A	sequence_feature,sequence_feature,structural_interaction_variant,structural_interaction_variant,structural_interaction_variant,structural_interaction_variant,structural_interaction_variant,structural_interaction_variant,structural_interaction_variant,structural_interaction_variant,structural_interaction_variant,structural_interaction_variant,structural_interaction_variant,structural_interaction_v…	LOW,MODERATE,HIGH,HIGH,HIGH,HIGH,HIGH,HIGH,HIGH,HIGH,HIGH,HIGH,HIGH,HIGH,HIGH,HIGH,HIGH,HIGH,HIGH,HIGH,HIGH,HIGH,HIGH,HIGH,HIGH,HIGH,HIGH,HIGH,HIGH,HIGH,HIGH,HIGH,HIGH,HIGH,HIGH,HIGH,HIGH,HIGH,HIGH,HIGH,HIGH,HIGH,HIGH,HIGH,HIGH,HIGH,HIGH,HIGH,HIGH,HIGH,HIGH,HIGH,HIGH,HIGH,HIGH,HIGH,HIGH,HIGH,HIGH,HIGH,HIGH,HIGH,HIGH,HIGH,HIGH,HIGH,HIGH,HIGH,HIGH,HIGH,HIGH,HIGH,HIGH,HIGH,HIGH,HIGH,HIGH,HIGH,HIGH,H…	TP53	TP53	beta-strand:combinatorial_evidence_used_in_manual_assertion,cross-link:Glycyl_lysine_isopeptide_(Lys-Gly)_(interchain_with_G-Cter_in_ubiquitin),interaction,interaction,interaction,interaction,interaction,interaction,interaction,interaction,interaction,interaction,interaction,interaction,interaction,interaction,interaction,interaction,interaction,interaction,interaction,interaction,interaction,int…	NM_001126113.2,NM_001126113.2,1GZH:A_132-A_271:NM_000546.5,1GZH:A_132-A_271:NM_001126112.2,1GZH:A_132-A_271:NM_001126113.2,1GZH:A_132-A_271:NM_001126114.2,1GZH:A_132-A_285:NM_000546.5,1GZH:A_132-A_285:NM_001126112.2,1GZH:A_132-A_285:NM_001126113.2,1GZH:A_132-A_285:NM_001126114.2,1GZH:C_132-C_271:NM_000546.5,1GZH:C_132-C_271:NM_001126112.2,1GZH:C_132-C_271:NM_001126113.2,1GZH:C_132-C_271:NM_001126…
P03_Time2
15793	chr17	7578535	T	A	exonic	TP53		nonsynonymous SNV	TP53:NM_001126118:exon4:c.A278T:p.K93M,TP53:NM_000546:exon5:c.A395T:p.K132M,TP53:NM_001126112:exon5:c.A395T:p.K132M,TP53:NM_001126113:exon5:c.A395T:p.K132M,TP53:NM_001126114:exon5:c.A395T:p.K132M,TP53:NM_001276695:exon5:c.A278T:p.K93M,TP53:NM_001276696:exon5:c.A278T:p.K93M,TP53:NM_001276760:exon5:c.A278T:p.K93M,TP53:NM_001276761:exon5:c.A278T:p.K93M	17p13.1		NA		0	D	1	D	1	D	0	D	1	D	2.89	M	-7.26	D	0.994	D	0.992	D	0.913	3.791	19.25	4.41	1.02	7.993	9.81	NA	NA	NA	NA	A	sequence_feature,sequence_feature,structural_interaction_variant,structural_interaction_variant,structural_interaction_variant,structural_interaction_variant,structural_interaction_variant,structural_interaction_variant,structural_interaction_variant,structural_interaction_variant,structural_interaction_variant,structural_interaction_variant,structural_interaction_variant,structural_interaction_v…	LOW,MODERATE,HIGH,HIGH,HIGH,HIGH,HIGH,HIGH,HIGH,HIGH,HIGH,HIGH,HIGH,HIGH,HIGH,HIGH,HIGH,HIGH,HIGH,HIGH,HIGH,HIGH,HIGH,HIGH,HIGH,HIGH,HIGH,HIGH,HIGH,HIGH,HIGH,HIGH,HIGH,HIGH,HIGH,HIGH,HIGH,HIGH,HIGH,HIGH,HIGH,HIGH,HIGH,HIGH,HIGH,HIGH,HIGH,HIGH,HIGH,HIGH,HIGH,HIGH,HIGH,HIGH,HIGH,HIGH,HIGH,HIGH,HIGH,HIGH,HIGH,HIGH,HIGH,HIGH,HIGH,HIGH,HIGH,HIGH,HIGH,HIGH,HIGH,HIGH,HIGH,HIGH,HIGH,HIGH,HIGH,HIGH,HIGH,H…	TP53	TP53	beta-strand:combinatorial_evidence_used_in_manual_assertion,cross-link:Glycyl_lysine_isopeptide_(Lys-Gly)_(interchain_with_G-Cter_in_ubiquitin),interaction,interaction,interaction,interaction,interaction,interaction,interaction,interaction,interaction,interaction,interaction,interaction,interaction,interaction,interaction,interaction,interaction,interaction,interaction,interaction,interaction,int…	NM_001126113.2,NM_001126113.2,1GZH:A_132-A_271:NM_000546.5,1GZH:A_132-A_271:NM_001126112.2,1GZH:A_132-A_271:NM_001126113.2,1GZH:A_132-A_271:NM_001126114.2,1GZH:A_132-A_285:NM_000546.5,1GZH:A_132-A_285:NM_001126112.2,1GZH:A_132-A_285:NM_001126113.2,1GZH:A_132-A_285:NM_001126114.2,1GZH:C_132-C_271:NM_000546.5,1GZH:C_132-C_271:NM_001126112.2,1GZH:C_132-C_271:NM_001126113.2,1GZH:C_132-C_271:NM_001126…
P03_Time3
15793	chr17	7578535	T	A	exonic	TP53		nonsynonymous SNV	TP53:NM_001126118:exon4:c.A278T:p.K93M,TP53:NM_000546:exon5:c.A395T:p.K132M,TP53:NM_001126112:exon5:c.A395T:p.K132M,TP53:NM_001126113:exon5:c.A395T:p.K132M,TP53:NM_001126114:exon5:c.A395T:p.K132M,TP53:NM_001276695:exon5:c.A278T:p.K93M,TP53:NM_001276696:exon5:c.A278T:p.K93M,TP53:NM_001276760:exon5:c.A278T:p.K93M,TP53:NM_001276761:exon5:c.A278T:p.K93M	17p13.1		NA		0	D	1	D	1	D	0	D	1	D	2.89	M	-7.26	D	0.994	D	0.992	D	0.913	3.791	19.25	4.41	1.02	7.993	9.81	NA	NA	NA	NA	A	sequence_feature,sequence_feature,structural_interaction_variant,structural_interaction_variant,structural_interaction_variant,structural_interaction_variant,structural_interaction_variant,structural_interaction_variant,structural_interaction_variant,structural_interaction_variant,structural_interaction_variant,structural_interaction_variant,structural_interaction_variant,structural_interaction_v…	LOW,MODERATE,HIGH,HIGH,HIGH,HIGH,HIGH,HIGH,HIGH,HIGH,HIGH,HIGH,HIGH,HIGH,HIGH,HIGH,HIGH,HIGH,HIGH,HIGH,HIGH,HIGH,HIGH,HIGH,HIGH,HIGH,HIGH,HIGH,HIGH,HIGH,HIGH,HIGH,HIGH,HIGH,HIGH,HIGH,HIGH,HIGH,HIGH,HIGH,HIGH,HIGH,HIGH,HIGH,HIGH,HIGH,HIGH,HIGH,HIGH,HIGH,HIGH,HIGH,HIGH,HIGH,HIGH,HIGH,HIGH,HIGH,HIGH,HIGH,HIGH,HIGH,HIGH,HIGH,HIGH,HIGH,HIGH,HIGH,HIGH,HIGH,HIGH,HIGH,HIGH,HIGH,HIGH,HIGH,HIGH,HIGH,HIGH,H…	TP53	TP53	beta-strand:combinatorial_evidence_used_in_manual_assertion,cross-link:Glycyl_lysine_isopeptide_(Lys-Gly)_(interchain_with_G-Cter_in_ubiquitin),interaction,interaction,interaction,interaction,interaction,interaction,interaction,interaction,interaction,interaction,interaction,interaction,interaction,interaction,interaction,interaction,interaction,interaction,interaction,interaction,interaction,int…	NM_001126113.2,NM_001126113.2,1GZH:A_132-A_271:NM_000546.5,1GZH:A_132-A_271:NM_001126112.2,1GZH:A_132-A_271:NM_001126113.2,1GZH:A_132-A_271:NM_001126114.2,1GZH:A_132-A_285:NM_000546.5,1GZH:A_132-A_285:NM_001126112.2,1GZH:A_132-A_285:NM_001126113.2,1GZH:A_132-A_285:NM_001126114.2,1GZH:C_132-C_271:NM_000546.5,1GZH:C_132-C_271:NM_001126112.2,1GZH:C_132-C_271:NM_001126113.2,1GZH:C_132-C_271:NM_001126…
P04_Time1
P04_Time2
P05_Time1
13557	chr17	7577108	C	A	exonic	TP53		nonsynonymous SNV	TP53:NM_001126115:exon4:c.G434T:p.C145F,TP53:NM_001126116:exon4:c.G434T:p.C145F,TP53:NM_001126117:exon4:c.G434T:p.C145F,TP53:NM_001276697:exon4:c.G353T:p.C118F,TP53:NM_001276698:exon4:c.G353T:p.C118F,TP53:NM_001276699:exon4:c.G353T:p.C118F,TP53:NM_001126118:exon7:c.G713T:p.C238F,TP53:NM_000546:exon8:c.G830T:p.C277F,TP53:NM_001126112:exon8:c.G830T:p.C277F,TP53:NM_001126113:exon8:c.G830T:p.C277F,TP…	17p13.1		NA		0	D	1	D	0.997	D	0	D	1	D	3.25	M	-7.39	D	0.931	D	0.994	D	0.955	4.209	21.9	5.13	2.667	5.781	16.12	NA	NA	NA	NA	A	structural_interaction_variant,structural_interaction_variant,structural_interaction_variant,structural_interaction_variant,structural_interaction_variant,structural_interaction_variant,structural_interaction_variant,structural_interaction_variant,structural_interaction_variant,structural_interaction_variant,structural_interaction_variant,structural_interaction_variant,structural_interaction_vari…	HIGH,HIGH,HIGH,HIGH,HIGH,HIGH,HIGH,HIGH,HIGH,HIGH,HIGH,HIGH,HIGH,HIGH,HIGH,HIGH,HIGH,HIGH,HIGH,HIGH,HIGH,HIGH,HIGH,HIGH,HIGH,HIGH,HIGH,HIGH,HIGH,HIGH,HIGH,HIGH,MODERATE,MODERATE,MODERATE,MODERATE,MODERATE,MODERATE,MODERATE,MODERATE,MODERATE,MODERATE,MODERATE,MODERATE,MODERATE,MODERATE,MODERATE	TP53	TP53	interaction,interaction,interaction,interaction,interaction,interaction,interaction,interaction,interaction,interaction,interaction,interaction,interaction,interaction,interaction,interaction,interaction,interaction,interaction,interaction,interaction,interaction,interaction,interaction,interaction,interaction,interaction,interaction,interaction,interaction,interaction,interaction,transcript,tran…	1YCS:A_120-A_277:NM_000546.5,1YCS:A_120-A_277:NM_001126112.2,1YCS:A_120-A_277:NM_001126113.2,1YCS:A_120-A_277:NM_001126114.2,2ADY:B_120-B_277:NM_000546.5,2ADY:B_120-B_277:NM_001126112.2,2ADY:B_120-B_277:NM_001126113.2,2ADY:B_120-B_277:NM_001126114.2,2ATA:B_120-B_277:NM_000546.5,2ATA:B_120-B_277:NM_001126112.2,2ATA:B_120-B_277:NM_001126113.2,2ATA:B_120-B_277:NM_001126114.2,2ATA:D_120-D_277:NM_0005…
23155	chr3	89156986	G	T	exonic	EPHA3		nonsynonymous SNV	EPHA3:NM_005233:exon1:c.G88T:p.V30F,EPHA3:NM_182644:exon1:c.G88T:p.V30F	3p11.1		NA		.	.	0.582	P	0.329	B	0	D	1	D	3.03	M	2.83	T	-1.083	T	0.064	T	0.804	3.039	16.14	5.46	2.56	6.972	18.887	NA	NA	NA	NA	T	structural_interaction_variant,structural_interaction_variant,missense_variant&splice_region_variant,missense_variant&splice_region_variant	HIGH,HIGH,MODERATE,MODERATE	EPHA3	EPHA3	interaction,interaction,transcript,transcript	4L0P:A_30-A_199:NM_005233.5,4L0P:A_30-A_199:NM_182644.2,NM_005233.5,NM_182644.2
P05_Time2
13557	chr17	7577108	C	A	exonic	TP53		nonsynonymous SNV	TP53:NM_001126115:exon4:c.G434T:p.C145F,TP53:NM_001126116:exon4:c.G434T:p.C145F,TP53:NM_001126117:exon4:c.G434T:p.C145F,TP53:NM_001276697:exon4:c.G353T:p.C118F,TP53:NM_001276698:exon4:c.G353T:p.C118F,TP53:NM_001276699:exon4:c.G353T:p.C118F,TP53:NM_001126118:exon7:c.G713T:p.C238F,TP53:NM_000546:exon8:c.G830T:p.C277F,TP53:NM_001126112:exon8:c.G830T:p.C277F,TP53:NM_001126113:exon8:c.G830T:p.C277F,TP…	17p13.1		NA		0	D	1	D	0.997	D	0	D	1	D	3.25	M	-7.39	D	0.931	D	0.994	D	0.955	4.209	21.9	5.13	2.667	5.781	16.12	NA	NA	NA	NA	A	structural_interaction_variant,structural_interaction_variant,structural_interaction_variant,structural_interaction_variant,structural_interaction_variant,structural_interaction_variant,structural_interaction_variant,structural_interaction_variant,structural_interaction_variant,structural_interaction_variant,structural_interaction_variant,structural_interaction_variant,structural_interaction_vari…	HIGH,HIGH,HIGH,HIGH,HIGH,HIGH,HIGH,HIGH,HIGH,HIGH,HIGH,HIGH,HIGH,HIGH,HIGH,HIGH,HIGH,HIGH,HIGH,HIGH,HIGH,HIGH,HIGH,HIGH,HIGH,HIGH,HIGH,HIGH,HIGH,HIGH,HIGH,HIGH,MODERATE,MODERATE,MODERATE,MODERATE,MODERATE,MODERATE,MODERATE,MODERATE,MODERATE,MODERATE,MODERATE,MODERATE,MODERATE,MODERATE,MODERATE	TP53	TP53	interaction,interaction,interaction,interaction,interaction,interaction,interaction,interaction,interaction,interaction,interaction,interaction,interaction,interaction,interaction,interaction,interaction,interaction,interaction,interaction,interaction,interaction,interaction,interaction,interaction,interaction,interaction,interaction,interaction,interaction,interaction,interaction,transcript,tran…	1YCS:A_120-A_277:NM_000546.5,1YCS:A_120-A_277:NM_001126112.2,1YCS:A_120-A_277:NM_001126113.2,1YCS:A_120-A_277:NM_001126114.2,2ADY:B_120-B_277:NM_000546.5,2ADY:B_120-B_277:NM_001126112.2,2ADY:B_120-B_277:NM_001126113.2,2ADY:B_120-B_277:NM_001126114.2,2ATA:B_120-B_277:NM_000546.5,2ATA:B_120-B_277:NM_001126112.2,2ATA:B_120-B_277:NM_001126113.2,2ATA:B_120-B_277:NM_001126114.2,2ATA:D_120-D_277:NM_0005…
23155	chr3	89156986	G	T	exonic	EPHA3		nonsynonymous SNV	EPHA3:NM_005233:exon1:c.G88T:p.V30F,EPHA3:NM_182644:exon1:c.G88T:p.V30F	3p11.1		NA		.	.	0.582	P	0.329	B	0	D	1	D	3.03	M	2.83	T	-1.083	T	0.064	T	0.804	3.039	16.14	5.46	2.56	6.972	18.887	NA	NA	NA	NA	T	structural_interaction_variant,structural_interaction_variant,missense_variant&splice_region_variant,missense_variant&splice_region_variant	HIGH,HIGH,MODERATE,MODERATE	EPHA3	EPHA3	interaction,interaction,transcript,transcript	4L0P:A_30-A_199:NM_005233.5,4L0P:A_30-A_199:NM_182644.2,NM_005233.5,NM_182644.2
P05_Time3
13557	chr17	7577108	C	A	exonic	TP53		nonsynonymous SNV	TP53:NM_001126115:exon4:c.G434T:p.C145F,TP53:NM_001126116:exon4:c.G434T:p.C145F,TP53:NM_001126117:exon4:c.G434T:p.C145F,TP53:NM_001276697:exon4:c.G353T:p.C118F,TP53:NM_001276698:exon4:c.G353T:p.C118F,TP53:NM_001276699:exon4:c.G353T:p.C118F,TP53:NM_001126118:exon7:c.G713T:p.C238F,TP53:NM_000546:exon8:c.G830T:p.C277F,TP53:NM_001126112:exon8:c.G830T:p.C277F,TP53:NM_001126113:exon8:c.G830T:p.C277F,TP…	17p13.1		NA		0	D	1	D	0.997	D	0	D	1	D	3.25	M	-7.39	D	0.931	D	0.994	D	0.955	4.209	21.9	5.13	2.667	5.781	16.12	NA	NA	NA	NA	A	structural_interaction_variant,structural_interaction_variant,structural_interaction_variant,structural_interaction_variant,structural_interaction_variant,structural_interaction_variant,structural_interaction_variant,structural_interaction_variant,structural_interaction_variant,structural_interaction_variant,structural_interaction_variant,structural_interaction_variant,structural_interaction_vari…	HIGH,HIGH,HIGH,HIGH,HIGH,HIGH,HIGH,HIGH,HIGH,HIGH,HIGH,HIGH,HIGH,HIGH,HIGH,HIGH,HIGH,HIGH,HIGH,HIGH,HIGH,HIGH,HIGH,HIGH,HIGH,HIGH,HIGH,HIGH,HIGH,HIGH,HIGH,HIGH,MODERATE,MODERATE,MODERATE,MODERATE,MODERATE,MODERATE,MODERATE,MODERATE,MODERATE,MODERATE,MODERATE,MODERATE,MODERATE,MODERATE,MODERATE	TP53	TP53	interaction,interaction,interaction,interaction,interaction,interaction,interaction,interaction,interaction,interaction,interaction,interaction,interaction,interaction,interaction,interaction,interaction,interaction,interaction,interaction,interaction,interaction,interaction,interaction,interaction,interaction,interaction,interaction,interaction,interaction,interaction,interaction,transcript,tran…	1YCS:A_120-A_277:NM_000546.5,1YCS:A_120-A_277:NM_001126112.2,1YCS:A_120-A_277:NM_001126113.2,1YCS:A_120-A_277:NM_001126114.2,2ADY:B_120-B_277:NM_000546.5,2ADY:B_120-B_277:NM_001126112.2,2ADY:B_120-B_277:NM_001126113.2,2ADY:B_120-B_277:NM_001126114.2,2ATA:B_120-B_277:NM_000546.5,2ATA:B_120-B_277:NM_001126112.2,2ATA:B_120-B_277:NM_001126113.2,2ATA:B_120-B_277:NM_001126114.2,2ATA:D_120-D_277:NM_0005…
23155	chr3	89156986	G	T	exonic	EPHA3		nonsynonymous SNV	EPHA3:NM_005233:exon1:c.G88T:p.V30F,EPHA3:NM_182644:exon1:c.G88T:p.V30F	3p11.1		NA		.	.	0.582	P	0.329	B	0	D	1	D	3.03	M	2.83	T	-1.083	T	0.064	T	0.804	3.039	16.14	5.46	2.56	6.972	18.887	NA	NA	NA	NA	T	structural_interaction_variant,structural_interaction_variant,missense_variant&splice_region_variant,missense_variant&splice_region_variant	HIGH,HIGH,MODERATE,MODERATE	EPHA3	EPHA3	interaction,interaction,transcript,transcript	4L0P:A_30-A_199:NM_005233.5,4L0P:A_30-A_199:NM_182644.2,NM_005233.5,NM_182644.2
P06_Time1
1590	chr1	150923941	G	GTAGCTGGGATTACAGGTGCTCGCCACCATCCCTGGCAAGTTTTTTGTATTTTTAGT								NA																					NA	NA		NA	NA		NA	NA	NA	NA	GTAGCTGGGATTACAGGTGCTCGCCACCATCCCTGGCAAGTTTTTTGTATTTTTAGT	frameshift_variant	HIGH	SETDB1	SETDB1	transcript	NM_001145415.1,NM_012432.3
16885	chr6	93965545	C	A	splicing	EPHA7	NM_004440:exon13:c.2382+1G>T;NM_001288629:exon13:c.2367+1G>T			6q16.1		NA		.	.	.	.	.	.	.	.	1	D	.	.	.	.	.	.	.	.	.	4.962	28.9	5.75	2.711	7.818	19.934	NA	NA	NA	NA	A	splice_donor_variant&intron_variant	HIGH	EPHA7	EPHA7	transcript	NM_001288629.1,NM_004440.3
P06_Time2
P06_Time3
P07_Time1
10298	chr17	7578190	T	C	exonic	TP53		nonsynonymous SNV	TP53:NM_001126115:exon2:c.A263G:p.Y88C,TP53:NM_001126116:exon2:c.A263G:p.Y88C,TP53:NM_001126117:exon2:c.A263G:p.Y88C,TP53:NM_001276697:exon2:c.A182G:p.Y61C,TP53:NM_001276698:exon2:c.A182G:p.Y61C,TP53:NM_001276699:exon2:c.A182G:p.Y61C,TP53:NM_001126118:exon5:c.A542G:p.Y181C,TP53:NM_000546:exon6:c.A659G:p.Y220C,TP53:NM_001126112:exon6:c.A659G:p.Y220C,TP53:NM_001126113:exon6:c.A659G:p.Y220C,TP53:NM_…	17p13.1		NA		0	D	1	D	1	D	0	D	1	D	3.02	M	-7.08	D	0.954	D	0.992	D	0.944	4.249	22.1	5.28	2.128	6.232	13.475	NA	NA	NA	NA	C	structural_interaction_variant,structural_interaction_variant,structural_interaction_variant,structural_interaction_variant,structural_interaction_variant,structural_interaction_variant,structural_interaction_variant,structural_interaction_variant,structural_interaction_variant,structural_interaction_variant,structural_interaction_variant,structural_interaction_variant,structural_interaction_vari…	HIGH,HIGH,HIGH,HIGH,HIGH,HIGH,HIGH,HIGH,HIGH,HIGH,HIGH,HIGH,HIGH,HIGH,HIGH,HIGH,HIGH,HIGH,HIGH,HIGH,HIGH,HIGH,HIGH,HIGH,HIGH,HIGH,HIGH,HIGH,HIGH,HIGH,HIGH,HIGH,HIGH,HIGH,HIGH,HIGH,HIGH,HIGH,HIGH,HIGH,HIGH,HIGH,HIGH,HIGH,HIGH,HIGH,HIGH,HIGH,HIGH,HIGH,HIGH,HIGH,HIGH,HIGH,HIGH,HIGH,HIGH,HIGH,HIGH,HIGH,HIGH,HIGH,HIGH,HIGH,HIGH,HIGH,HIGH,HIGH,HIGH,HIGH,HIGH,HIGH,HIGH,HIGH,HIGH,HIGH,HIGH,HIGH,HIGH,HIGH…	TP53	TP53	interaction,interaction,interaction,interaction,interaction,interaction,interaction,interaction,interaction,interaction,interaction,interaction,interaction,interaction,interaction,interaction,interaction,interaction,interaction,interaction,interaction,interaction,interaction,interaction,interaction,interaction,interaction,interaction,interaction,interaction,interaction,interaction,interaction,int…	1GZH:A_155-A_220:NM_000546.5,1GZH:A_155-A_220:NM_001126112.2,1GZH:A_155-A_220:NM_001126113.2,1GZH:A_155-A_220:NM_001126114.2,1GZH:C_155-C_220:NM_000546.5,1GZH:C_155-C_220:NM_001126112.2,1GZH:C_155-C_220:NM_001126113.2,1GZH:C_155-C_220:NM_001126114.2,1KZY:A_155-A_220:NM_000546.5,1KZY:A_155-A_220:NM_001126112.2,1KZY:A_155-A_220:NM_001126113.2,1KZY:A_155-A_220:NM_001126114.2,1KZY:B_155-B_220:NM_0005…
P07_Time2
10298	chr17	7578190	T	C	exonic	TP53		nonsynonymous SNV	TP53:NM_001126115:exon2:c.A263G:p.Y88C,TP53:NM_001126116:exon2:c.A263G:p.Y88C,TP53:NM_001126117:exon2:c.A263G:p.Y88C,TP53:NM_001276697:exon2:c.A182G:p.Y61C,TP53:NM_001276698:exon2:c.A182G:p.Y61C,TP53:NM_001276699:exon2:c.A182G:p.Y61C,TP53:NM_001126118:exon5:c.A542G:p.Y181C,TP53:NM_000546:exon6:c.A659G:p.Y220C,TP53:NM_001126112:exon6:c.A659G:p.Y220C,TP53:NM_001126113:exon6:c.A659G:p.Y220C,TP53:NM_…	17p13.1		NA		0	D	1	D	1	D	0	D	1	D	3.02	M	-7.08	D	0.954	D	0.992	D	0.944	4.249	22.1	5.28	2.128	6.232	13.475	NA	NA	NA	NA	C	structural_interaction_variant,structural_interaction_variant,structural_interaction_variant,structural_interaction_variant,structural_interaction_variant,structural_interaction_variant,structural_interaction_variant,structural_interaction_variant,structural_interaction_variant,structural_interaction_variant,structural_interaction_variant,structural_interaction_variant,structural_interaction_vari…	HIGH,HIGH,HIGH,HIGH,HIGH,HIGH,HIGH,HIGH,HIGH,HIGH,HIGH,HIGH,HIGH,HIGH,HIGH,HIGH,HIGH,HIGH,HIGH,HIGH,HIGH,HIGH,HIGH,HIGH,HIGH,HIGH,HIGH,HIGH,HIGH,HIGH,HIGH,HIGH,HIGH,HIGH,HIGH,HIGH,HIGH,HIGH,HIGH,HIGH,HIGH,HIGH,HIGH,HIGH,HIGH,HIGH,HIGH,HIGH,HIGH,HIGH,HIGH,HIGH,HIGH,HIGH,HIGH,HIGH,HIGH,HIGH,HIGH,HIGH,HIGH,HIGH,HIGH,HIGH,HIGH,HIGH,HIGH,HIGH,HIGH,HIGH,HIGH,HIGH,HIGH,HIGH,HIGH,HIGH,HIGH,HIGH,HIGH,HIGH…	TP53	TP53	interaction,interaction,interaction,interaction,interaction,interaction,interaction,interaction,interaction,interaction,interaction,interaction,interaction,interaction,interaction,interaction,interaction,interaction,interaction,interaction,interaction,interaction,interaction,interaction,interaction,interaction,interaction,interaction,interaction,interaction,interaction,interaction,interaction,int…	1GZH:A_155-A_220:NM_000546.5,1GZH:A_155-A_220:NM_001126112.2,1GZH:A_155-A_220:NM_001126113.2,1GZH:A_155-A_220:NM_001126114.2,1GZH:C_155-C_220:NM_000546.5,1GZH:C_155-C_220:NM_001126112.2,1GZH:C_155-C_220:NM_001126113.2,1GZH:C_155-C_220:NM_001126114.2,1KZY:A_155-A_220:NM_000546.5,1KZY:A_155-A_220:NM_001126112.2,1KZY:A_155-A_220:NM_001126113.2,1KZY:A_155-A_220:NM_001126114.2,1KZY:B_155-B_220:NM_0005…
P08_Time1
39094	chr6	108883016	G	GCT								NA																					NA	NA					NA	NA	NA	NA	GCT	frameshift_variant	HIGH	FOXO3	FOXO3	transcript	NM_001455.3,NM_201559.2
42991	chr7	151896516	TCTAGAAGATCTTTTCCAAAGAAAGCTTC	T								NA																					NA	NA					NA	NA	NA	NA	T	frameshift_variant&splice_region_variant	HIGH	KMT2C	KMT2C	transcript	NM_170606.2
16708	chr17	7578406	C	T	exonic	TP53		nonsynonymous SNV	TP53:NM_001126115:exon1:c.G128A:p.R43H,TP53:NM_001126116:exon1:c.G128A:p.R43H,TP53:NM_001126117:exon1:c.G128A:p.R43H,TP53:NM_001276697:exon1:c.G47A:p.R16H,TP53:NM_001276698:exon1:c.G47A:p.R16H,TP53:NM_001276699:exon1:c.G47A:p.R16H,TP53:NM_001126118:exon4:c.G407A:p.R136H,TP53:NM_000546:exon5:c.G524A:p.R175H,TP53:NM_001126112:exon5:c.G524A:p.R175H,TP53:NM_001126113:exon5:c.G524A:p.R175H,TP53:NM_001…	17p13.1		NA	rs28934578	0	D	1	D	0.999	D	0	D	1	A	3.345	M	-7.55	D	0.92	D	0.996	D	0.975	5.08	31	5.41	2.702	6.042	17.077	NA	NA	NA	NA	T	structural_interaction_variant,structural_interaction_variant,structural_interaction_variant,structural_interaction_variant,structural_interaction_variant,structural_interaction_variant,structural_interaction_variant,structural_interaction_variant,structural_interaction_variant,structural_interaction_variant,structural_interaction_variant,structural_interaction_variant,structural_interaction_vari…	HIGH,HIGH,HIGH,HIGH,HIGH,HIGH,HIGH,HIGH,HIGH,HIGH,HIGH,HIGH,HIGH,HIGH,HIGH,HIGH,HIGH,HIGH,HIGH,HIGH,HIGH,HIGH,HIGH,HIGH,HIGH,HIGH,HIGH,HIGH,HIGH,HIGH,HIGH,HIGH,HIGH,HIGH,HIGH,HIGH,HIGH,HIGH,HIGH,HIGH,HIGH,HIGH,HIGH,HIGH,HIGH,HIGH,HIGH,HIGH,HIGH,HIGH,HIGH,HIGH,HIGH,HIGH,HIGH,HIGH,HIGH,HIGH,HIGH,HIGH,HIGH,HIGH,HIGH,HIGH,HIGH,HIGH,HIGH,HIGH,HIGH,HIGH,HIGH,HIGH,HIGH,HIGH,HIGH,HIGH,HIGH,HIGH,HIGH,HIGH…	TP53	TP53	interaction,interaction,interaction,interaction,interaction,interaction,interaction,interaction,interaction,interaction,interaction,interaction,interaction,interaction,interaction,interaction,interaction,interaction,interaction,interaction,interaction,interaction,interaction,interaction,interaction,interaction,interaction,interaction,interaction,interaction,interaction,interaction,interaction,int…	1GZH:A_175-A_237:NM_000546.5,1GZH:A_175-A_237:NM_001126112.2,1GZH:A_175-A_237:NM_001126113.2,1GZH:A_175-A_237:NM_001126114.2,1YCS:A_175-A_237:NM_000546.5,1YCS:A_175-A_237:NM_001126112.2,1YCS:A_175-A_237:NM_001126113.2,1YCS:A_175-A_237:NM_001126114.2,2AC0:A_175-A_237:NM_000546.5,2AC0:A_175-A_237:NM_001126112.2,2AC0:A_175-A_237:NM_001126113.2,2AC0:A_175-A_237:NM_001126114.2,2AC0:B_175-B_237:NM_0005…
28478	chr3	89259356	A	G	exonic	EPHA3		nonsynonymous SNV	EPHA3:NM_005233:exon3:c.A500G:p.E167G,EPHA3:NM_182644:exon3:c.A500G:p.E167G	3p11.1		NA		.	.	1	D	1	D	0	D	1	D	2.98	M	3.51	T	-1.046	T	0.082	T	0.886	4.479	24	5.92	2.254	9.339	16.368	NA	NA	NA	NA	G	structural_interaction_variant,structural_interaction_variant,missense_variant,missense_variant	HIGH,HIGH,MODERATE,MODERATE	EPHA3	EPHA3	interaction,interaction,transcript,transcript	4L0P:A_99-A_167:NM_005233.5,4L0P:A_99-A_167:NM_182644.2,NM_005233.5,NM_182644.2
P08_Time2
39094	chr6	108883016	G	GCT								NA																					NA	NA					NA	NA	NA	NA	GCT	frameshift_variant	HIGH	FOXO3	FOXO3	transcript	NM_001455.3,NM_201559.2
42989	chr7	151846131	TG	T								NA																					NA	NA					NA	NA	NA	NA	T	frameshift_variant	HIGH	KMT2C	KMT2C	transcript	NM_170606.2
16708	chr17	7578406	C	T	exonic	TP53		nonsynonymous SNV	TP53:NM_001126115:exon1:c.G128A:p.R43H,TP53:NM_001126116:exon1:c.G128A:p.R43H,TP53:NM_001126117:exon1:c.G128A:p.R43H,TP53:NM_001276697:exon1:c.G47A:p.R16H,TP53:NM_001276698:exon1:c.G47A:p.R16H,TP53:NM_001276699:exon1:c.G47A:p.R16H,TP53:NM_001126118:exon4:c.G407A:p.R136H,TP53:NM_000546:exon5:c.G524A:p.R175H,TP53:NM_001126112:exon5:c.G524A:p.R175H,TP53:NM_001126113:exon5:c.G524A:p.R175H,TP53:NM_001…	17p13.1		NA	rs28934578	0	D	1	D	0.999	D	0	D	1	A	3.345	M	-7.55	D	0.92	D	0.996	D	0.975	5.08	31	5.41	2.702	6.042	17.077	NA	NA	NA	NA	T	structural_interaction_variant,structural_interaction_variant,structural_interaction_variant,structural_interaction_variant,structural_interaction_variant,structural_interaction_variant,structural_interaction_variant,structural_interaction_variant,structural_interaction_variant,structural_interaction_variant,structural_interaction_variant,structural_interaction_variant,structural_interaction_vari…	HIGH,HIGH,HIGH,HIGH,HIGH,HIGH,HIGH,HIGH,HIGH,HIGH,HIGH,HIGH,HIGH,HIGH,HIGH,HIGH,HIGH,HIGH,HIGH,HIGH,HIGH,HIGH,HIGH,HIGH,HIGH,HIGH,HIGH,HIGH,HIGH,HIGH,HIGH,HIGH,HIGH,HIGH,HIGH,HIGH,HIGH,HIGH,HIGH,HIGH,HIGH,HIGH,HIGH,HIGH,HIGH,HIGH,HIGH,HIGH,HIGH,HIGH,HIGH,HIGH,HIGH,HIGH,HIGH,HIGH,HIGH,HIGH,HIGH,HIGH,HIGH,HIGH,HIGH,HIGH,HIGH,HIGH,HIGH,HIGH,HIGH,HIGH,HIGH,HIGH,HIGH,HIGH,HIGH,HIGH,HIGH,HIGH,HIGH,HIGH…	TP53	TP53	interaction,interaction,interaction,interaction,interaction,interaction,interaction,interaction,interaction,interaction,interaction,interaction,interaction,interaction,interaction,interaction,interaction,interaction,interaction,interaction,interaction,interaction,interaction,interaction,interaction,interaction,interaction,interaction,interaction,interaction,interaction,interaction,interaction,int…	1GZH:A_175-A_237:NM_000546.5,1GZH:A_175-A_237:NM_001126112.2,1GZH:A_175-A_237:NM_001126113.2,1GZH:A_175-A_237:NM_001126114.2,1YCS:A_175-A_237:NM_000546.5,1YCS:A_175-A_237:NM_001126112.2,1YCS:A_175-A_237:NM_001126113.2,1YCS:A_175-A_237:NM_001126114.2,2AC0:A_175-A_237:NM_000546.5,2AC0:A_175-A_237:NM_001126112.2,2AC0:A_175-A_237:NM_001126113.2,2AC0:A_175-A_237:NM_001126114.2,2AC0:B_175-B_237:NM_0005…
28478	chr3	89259356	A	G	exonic	EPHA3		nonsynonymous SNV	EPHA3:NM_005233:exon3:c.A500G:p.E167G,EPHA3:NM_182644:exon3:c.A500G:p.E167G	3p11.1		NA		.	.	1	D	1	D	0	D	1	D	2.98	M	3.51	T	-1.046	T	0.082	T	0.886	4.479	24	5.92	2.254	9.339	16.368	NA	NA	NA	NA	G	structural_interaction_variant,structural_interaction_variant,missense_variant,missense_variant	HIGH,HIGH,MODERATE,MODERATE	EPHA3	EPHA3	interaction,interaction,transcript,transcript	4L0P:A_99-A_167:NM_005233.5,4L0P:A_99-A_167:NM_182644.2,NM_005233.5,NM_182644.2
P08_Time3
39094	chr6	108883016	G	GCT								NA																					NA	NA					NA	NA	NA	NA	GCT	frameshift_variant	HIGH	FOXO3	FOXO3	transcript	NM_001455.3,NM_201559.2
42989	chr7	151846131	TG	T								NA																					NA	NA					NA	NA	NA	NA	T	frameshift_variant	HIGH	KMT2C	KMT2C	transcript	NM_170606.2
16708	chr17	7578406	C	T	exonic	TP53		nonsynonymous SNV	TP53:NM_001126115:exon1:c.G128A:p.R43H,TP53:NM_001126116:exon1:c.G128A:p.R43H,TP53:NM_001126117:exon1:c.G128A:p.R43H,TP53:NM_001276697:exon1:c.G47A:p.R16H,TP53:NM_001276698:exon1:c.G47A:p.R16H,TP53:NM_001276699:exon1:c.G47A:p.R16H,TP53:NM_001126118:exon4:c.G407A:p.R136H,TP53:NM_000546:exon5:c.G524A:p.R175H,TP53:NM_001126112:exon5:c.G524A:p.R175H,TP53:NM_001126113:exon5:c.G524A:p.R175H,TP53:NM_001…	17p13.1		NA	rs28934578	0	D	1	D	0.999	D	0	D	1	A	3.345	M	-7.55	D	0.92	D	0.996	D	0.975	5.08	31	5.41	2.702	6.042	17.077	NA	NA	NA	NA	T	structural_interaction_variant,structural_interaction_variant,structural_interaction_variant,structural_interaction_variant,structural_interaction_variant,structural_interaction_variant,structural_interaction_variant,structural_interaction_variant,structural_interaction_variant,structural_interaction_variant,structural_interaction_variant,structural_interaction_variant,structural_interaction_vari…	HIGH,HIGH,HIGH,HIGH,HIGH,HIGH,HIGH,HIGH,HIGH,HIGH,HIGH,HIGH,HIGH,HIGH,HIGH,HIGH,HIGH,HIGH,HIGH,HIGH,HIGH,HIGH,HIGH,HIGH,HIGH,HIGH,HIGH,HIGH,HIGH,HIGH,HIGH,HIGH,HIGH,HIGH,HIGH,HIGH,HIGH,HIGH,HIGH,HIGH,HIGH,HIGH,HIGH,HIGH,HIGH,HIGH,HIGH,HIGH,HIGH,HIGH,HIGH,HIGH,HIGH,HIGH,HIGH,HIGH,HIGH,HIGH,HIGH,HIGH,HIGH,HIGH,HIGH,HIGH,HIGH,HIGH,HIGH,HIGH,HIGH,HIGH,HIGH,HIGH,HIGH,HIGH,HIGH,HIGH,HIGH,HIGH,HIGH,HIGH…	TP53	TP53	interaction,interaction,interaction,interaction,interaction,interaction,interaction,interaction,interaction,interaction,interaction,interaction,interaction,interaction,interaction,interaction,interaction,interaction,interaction,interaction,interaction,interaction,interaction,interaction,interaction,interaction,interaction,interaction,interaction,interaction,interaction,interaction,interaction,int…	1GZH:A_175-A_237:NM_000546.5,1GZH:A_175-A_237:NM_001126112.2,1GZH:A_175-A_237:NM_001126113.2,1GZH:A_175-A_237:NM_001126114.2,1YCS:A_175-A_237:NM_000546.5,1YCS:A_175-A_237:NM_001126112.2,1YCS:A_175-A_237:NM_001126113.2,1YCS:A_175-A_237:NM_001126114.2,2AC0:A_175-A_237:NM_000546.5,2AC0:A_175-A_237:NM_001126112.2,2AC0:A_175-A_237:NM_001126113.2,2AC0:A_175-A_237:NM_001126114.2,2AC0:B_175-B_237:NM_0005…
28478	chr3	89259356	A	G	exonic	EPHA3		nonsynonymous SNV	EPHA3:NM_005233:exon3:c.A500G:p.E167G,EPHA3:NM_182644:exon3:c.A500G:p.E167G	3p11.1		NA		.	.	1	D	1	D	0	D	1	D	2.98	M	3.51	T	-1.046	T	0.082	T	0.886	4.479	24	5.92	2.254	9.339	16.368	NA	NA	NA	NA	G	structural_interaction_variant,structural_interaction_variant,missense_variant,missense_variant	HIGH,HIGH,MODERATE,MODERATE	EPHA3	EPHA3	interaction,interaction,transcript,transcript	4L0P:A_99-A_167:NM_005233.5,4L0P:A_99-A_167:NM_182644.2,NM_005233.5,NM_182644.2
P09_Time1
133711	chr2	25973214	GT	G								NA																					NA	NA		NA			NA	NA	NA	NA	G	frameshift_variant	HIGH	ASXL2	ASXL2	transcript	NM_018263.4
180779	chr3	49405963	C	T	exonic	RHOA		nonsynonymous SNV	RHOA:NM_001313943:exon3:c.G175A:p.D59N,RHOA:NM_001664:exon3:c.G175A:p.D59N,RHOA:NM_001313941:exon4:c.G175A:p.D59N	3p21.31		NA		0	D	0.998	D	0.998	D	0	D	1	D	4.27	H	-2.09	D	1.023	D	0.886	D	0.392	5.515	35	5.78	2.749	7.675	18.607	NA	NA	NA	NA	T	structural_interaction_variant,structural_interaction_variant,structural_interaction_variant,structural_interaction_variant,structural_interaction_variant,structural_interaction_variant,structural_interaction_variant,structural_interaction_variant,structural_interaction_variant,structural_interaction_variant,structural_interaction_variant,structural_interaction_variant,structural_interaction_vari…	HIGH,HIGH,HIGH,HIGH,HIGH,HIGH,HIGH,HIGH,HIGH,HIGH,HIGH,HIGH,HIGH,HIGH,HIGH,HIGH,HIGH,HIGH,HIGH,HIGH,HIGH,HIGH,HIGH,HIGH,HIGH,HIGH,HIGH,HIGH,HIGH,HIGH,HIGH,HIGH,HIGH,LOW,MODERATE,MODERATE,MODIFIER,MODIFIER,MODIFIER,MODIFIER,MODERATE	RHOA	RHOA	interaction,interaction,interaction,interaction,interaction,interaction,interaction,interaction,interaction,interaction,interaction,interaction,interaction,interaction,interaction,interaction,interaction,interaction,interaction,interaction,interaction,interaction,interaction,interaction,interaction,interaction,interaction,interaction,interaction,interaction,interaction,interaction,interaction,nuc…	1A2B:A_19-A_59:NM_001664.3,1CXZ:A_19-A_59:NM_001664.3,1DPF:A_19-A_59:NM_001664.3,1DPF:A_39-A_59:NM_001664.3,1FTN:A_19-A_59:NM_001664.3,1FTN:A_39-A_59:NM_001664.3,1KMQ:A_19-A_59:NM_001664.3,1LB1:B_19-B_59:NM_001664.3,1LB1:D_19-D_59:NM_001664.3,1LB1:F_19-F_59:NM_001664.3,1LB1:H_19-H_59:NM_001664.3,1OW3:B_19-B_59:NM_001664.3,1S1C:A_19-A_59:NM_001664.3,1S1C:B_19-B_59:NM_001664.3,1TX4:B_19-B_59:NM_001…
106990	chr17	7577539	G	A	exonic	TP53		nonsynonymous SNV	TP53:NM_001126115:exon3:c.C346T:p.R116W,TP53:NM_001126116:exon3:c.C346T:p.R116W,TP53:NM_001126117:exon3:c.C346T:p.R116W,TP53:NM_001276697:exon3:c.C265T:p.R89W,TP53:NM_001276698:exon3:c.C265T:p.R89W,TP53:NM_001276699:exon3:c.C265T:p.R89W,TP53:NM_001126118:exon6:c.C625T:p.R209W,TP53:NM_000546:exon7:c.C742T:p.R248W,TP53:NM_001126112:exon7:c.C742T:p.R248W,TP53:NM_001126113:exon7:c.C742T:p.R248W,TP53:…	17p13.1		NA	rs121912651	0	D	1	D	1	D	0	D	1	A	3.315	M	-7.34	D	0.987	D	0.993	D	0.951	3.71	18.84	2.56	0.644	1.447	7.568	NA	NA	NA	NA	A	protein_protein_contact,protein_protein_contact,protein_protein_contact,protein_protein_contact,missense_variant,missense_variant,missense_variant,missense_variant,missense_variant,missense_variant,missense_variant,missense_variant,missense_variant,missense_variant,missense_variant,missense_variant,missense_variant,missense_variant,missense_variant	HIGH,HIGH,HIGH,HIGH,MODERATE,MODERATE,MODERATE,MODERATE,MODERATE,MODERATE,MODERATE,MODERATE,MODERATE,MODERATE,MODERATE,MODERATE,MODERATE,MODERATE,MODERATE	TP53	TP53	interaction,interaction,interaction,interaction,transcript,transcript,transcript,transcript,transcript,transcript,transcript,transcript,transcript,transcript,transcript,transcript,transcript,transcript,transcript	1GZH:C_248-D_1847:NM_000546.5-NM_005657.2,1GZH:C_248-D_1847:NM_001126112.2-NM_005657.2,1GZH:C_248-D_1847:NM_001126113.2-NM_005657.2,1GZH:C_248-D_1847:NM_001126114.2-NM_005657.2,NM_000546.5,NM_001126112.2,NM_001126113.2,NM_001126114.2,NM_001126115.1,NM_001126116.1,NM_001126117.1,NM_001126118.1,NM_001276695.1,NM_001276696.1,NM_001276697.1,NM_001276698.1,NM_001276699.1,NM_001276760.1,NM_001276761.1
P09_Time2
133711	chr2	25973214	GT	G								NA																					NA	NA		NA			NA	NA	NA	NA	G	frameshift_variant	HIGH	ASXL2	ASXL2	transcript	NM_018263.4
180779	chr3	49405963	C	T	exonic	RHOA		nonsynonymous SNV	RHOA:NM_001313943:exon3:c.G175A:p.D59N,RHOA:NM_001664:exon3:c.G175A:p.D59N,RHOA:NM_001313941:exon4:c.G175A:p.D59N	3p21.31		NA		0	D	0.998	D	0.998	D	0	D	1	D	4.27	H	-2.09	D	1.023	D	0.886	D	0.392	5.515	35	5.78	2.749	7.675	18.607	NA	NA	NA	NA	T	structural_interaction_variant,structural_interaction_variant,structural_interaction_variant,structural_interaction_variant,structural_interaction_variant,structural_interaction_variant,structural_interaction_variant,structural_interaction_variant,structural_interaction_variant,structural_interaction_variant,structural_interaction_variant,structural_interaction_variant,structural_interaction_vari…	HIGH,HIGH,HIGH,HIGH,HIGH,HIGH,HIGH,HIGH,HIGH,HIGH,HIGH,HIGH,HIGH,HIGH,HIGH,HIGH,HIGH,HIGH,HIGH,HIGH,HIGH,HIGH,HIGH,HIGH,HIGH,HIGH,HIGH,HIGH,HIGH,HIGH,HIGH,HIGH,HIGH,LOW,MODERATE,MODERATE,MODIFIER,MODIFIER,MODIFIER,MODIFIER,MODERATE	RHOA	RHOA	interaction,interaction,interaction,interaction,interaction,interaction,interaction,interaction,interaction,interaction,interaction,interaction,interaction,interaction,interaction,interaction,interaction,interaction,interaction,interaction,interaction,interaction,interaction,interaction,interaction,interaction,interaction,interaction,interaction,interaction,interaction,interaction,interaction,nuc…	1A2B:A_19-A_59:NM_001664.3,1CXZ:A_19-A_59:NM_001664.3,1DPF:A_19-A_59:NM_001664.3,1DPF:A_39-A_59:NM_001664.3,1FTN:A_19-A_59:NM_001664.3,1FTN:A_39-A_59:NM_001664.3,1KMQ:A_19-A_59:NM_001664.3,1LB1:B_19-B_59:NM_001664.3,1LB1:D_19-D_59:NM_001664.3,1LB1:F_19-F_59:NM_001664.3,1LB1:H_19-H_59:NM_001664.3,1OW3:B_19-B_59:NM_001664.3,1S1C:A_19-A_59:NM_001664.3,1S1C:B_19-B_59:NM_001664.3,1TX4:B_19-B_59:NM_001…
106990	chr17	7577539	G	A	exonic	TP53		nonsynonymous SNV	TP53:NM_001126115:exon3:c.C346T:p.R116W,TP53:NM_001126116:exon3:c.C346T:p.R116W,TP53:NM_001126117:exon3:c.C346T:p.R116W,TP53:NM_001276697:exon3:c.C265T:p.R89W,TP53:NM_001276698:exon3:c.C265T:p.R89W,TP53:NM_001276699:exon3:c.C265T:p.R89W,TP53:NM_001126118:exon6:c.C625T:p.R209W,TP53:NM_000546:exon7:c.C742T:p.R248W,TP53:NM_001126112:exon7:c.C742T:p.R248W,TP53:NM_001126113:exon7:c.C742T:p.R248W,TP53:…	17p13.1		NA	rs121912651	0	D	1	D	1	D	0	D	1	A	3.315	M	-7.34	D	0.987	D	0.993	D	0.951	3.71	18.84	2.56	0.644	1.447	7.568	NA	NA	NA	NA	A	protein_protein_contact,protein_protein_contact,protein_protein_contact,protein_protein_contact,missense_variant,missense_variant,missense_variant,missense_variant,missense_variant,missense_variant,missense_variant,missense_variant,missense_variant,missense_variant,missense_variant,missense_variant,missense_variant,missense_variant,missense_variant	HIGH,HIGH,HIGH,HIGH,MODERATE,MODERATE,MODERATE,MODERATE,MODERATE,MODERATE,MODERATE,MODERATE,MODERATE,MODERATE,MODERATE,MODERATE,MODERATE,MODERATE,MODERATE	TP53	TP53	interaction,interaction,interaction,interaction,transcript,transcript,transcript,transcript,transcript,transcript,transcript,transcript,transcript,transcript,transcript,transcript,transcript,transcript,transcript	1GZH:C_248-D_1847:NM_000546.5-NM_005657.2,1GZH:C_248-D_1847:NM_001126112.2-NM_005657.2,1GZH:C_248-D_1847:NM_001126113.2-NM_005657.2,1GZH:C_248-D_1847:NM_001126114.2-NM_005657.2,NM_000546.5,NM_001126112.2,NM_001126113.2,NM_001126114.2,NM_001126115.1,NM_001126116.1,NM_001126117.1,NM_001126118.1,NM_001276695.1,NM_001276696.1,NM_001276697.1,NM_001276698.1,NM_001276699.1,NM_001276760.1,NM_001276761.1
P09_Time3
133711	chr2	25973214	GT	G								NA																					NA	NA		NA			NA	NA	NA	NA	G	frameshift_variant	HIGH	ASXL2	ASXL2	transcript	NM_018263.4
180779	chr3	49405963	C	T	exonic	RHOA		nonsynonymous SNV	RHOA:NM_001313943:exon3:c.G175A:p.D59N,RHOA:NM_001664:exon3:c.G175A:p.D59N,RHOA:NM_001313941:exon4:c.G175A:p.D59N	3p21.31		NA		0	D	0.998	D	0.998	D	0	D	1	D	4.27	H	-2.09	D	1.023	D	0.886	D	0.392	5.515	35	5.78	2.749	7.675	18.607	NA	NA	NA	NA	T	structural_interaction_variant,structural_interaction_variant,structural_interaction_variant,structural_interaction_variant,structural_interaction_variant,structural_interaction_variant,structural_interaction_variant,structural_interaction_variant,structural_interaction_variant,structural_interaction_variant,structural_interaction_variant,structural_interaction_variant,structural_interaction_vari…	HIGH,HIGH,HIGH,HIGH,HIGH,HIGH,HIGH,HIGH,HIGH,HIGH,HIGH,HIGH,HIGH,HIGH,HIGH,HIGH,HIGH,HIGH,HIGH,HIGH,HIGH,HIGH,HIGH,HIGH,HIGH,HIGH,HIGH,HIGH,HIGH,HIGH,HIGH,HIGH,HIGH,LOW,MODERATE,MODERATE,MODIFIER,MODIFIER,MODIFIER,MODIFIER,MODERATE	RHOA	RHOA	interaction,interaction,interaction,interaction,interaction,interaction,interaction,interaction,interaction,interaction,interaction,interaction,interaction,interaction,interaction,interaction,interaction,interaction,interaction,interaction,interaction,interaction,interaction,interaction,interaction,interaction,interaction,interaction,interaction,interaction,interaction,interaction,interaction,nuc…	1A2B:A_19-A_59:NM_001664.3,1CXZ:A_19-A_59:NM_001664.3,1DPF:A_19-A_59:NM_001664.3,1DPF:A_39-A_59:NM_001664.3,1FTN:A_19-A_59:NM_001664.3,1FTN:A_39-A_59:NM_001664.3,1KMQ:A_19-A_59:NM_001664.3,1LB1:B_19-B_59:NM_001664.3,1LB1:D_19-D_59:NM_001664.3,1LB1:F_19-F_59:NM_001664.3,1LB1:H_19-H_59:NM_001664.3,1OW3:B_19-B_59:NM_001664.3,1S1C:A_19-A_59:NM_001664.3,1S1C:B_19-B_59:NM_001664.3,1TX4:B_19-B_59:NM_001…
106990	chr17	7577539	G	A	exonic	TP53		nonsynonymous SNV	TP53:NM_001126115:exon3:c.C346T:p.R116W,TP53:NM_001126116:exon3:c.C346T:p.R116W,TP53:NM_001126117:exon3:c.C346T:p.R116W,TP53:NM_001276697:exon3:c.C265T:p.R89W,TP53:NM_001276698:exon3:c.C265T:p.R89W,TP53:NM_001276699:exon3:c.C265T:p.R89W,TP53:NM_001126118:exon6:c.C625T:p.R209W,TP53:NM_000546:exon7:c.C742T:p.R248W,TP53:NM_001126112:exon7:c.C742T:p.R248W,TP53:NM_001126113:exon7:c.C742T:p.R248W,TP53:…	17p13.1		NA	rs121912651	0	D	1	D	1	D	0	D	1	A	3.315	M	-7.34	D	0.987	D	0.993	D	0.951	3.71	18.84	2.56	0.644	1.447	7.568	NA	NA	NA	NA	A	protein_protein_contact,protein_protein_contact,protein_protein_contact,protein_protein_contact,missense_variant,missense_variant,missense_variant,missense_variant,missense_variant,missense_variant,missense_variant,missense_variant,missense_variant,missense_variant,missense_variant,missense_variant,missense_variant,missense_variant,missense_variant	HIGH,HIGH,HIGH,HIGH,MODERATE,MODERATE,MODERATE,MODERATE,MODERATE,MODERATE,MODERATE,MODERATE,MODERATE,MODERATE,MODERATE,MODERATE,MODERATE,MODERATE,MODERATE	TP53	TP53	interaction,interaction,interaction,interaction,transcript,transcript,transcript,transcript,transcript,transcript,transcript,transcript,transcript,transcript,transcript,transcript,transcript,transcript,transcript	1GZH:C_248-D_1847:NM_000546.5-NM_005657.2,1GZH:C_248-D_1847:NM_001126112.2-NM_005657.2,1GZH:C_248-D_1847:NM_001126113.2-NM_005657.2,1GZH:C_248-D_1847:NM_001126114.2-NM_005657.2,NM_000546.5,NM_001126112.2,NM_001126113.2,NM_001126114.2,NM_001126115.1,NM_001126116.1,NM_001126117.1,NM_001126118.1,NM_001276695.1,NM_001276696.1,NM_001276697.1,NM_001276698.1,NM_001276699.1,NM_001276760.1,NM_001276761.1
[truncated: 46 more columns]

## Sheet: Supp Data 10
Supplementary Data 10: WGS copy number estimates (z-transformed)
PATIENT_1	Gene Symbol	chrom	chromStart	chromEnd	Time1	Time2
4171	WT1	chr11	31818629	32531209	5.26434	5.59501
10121	NF1	chr17	29577248	29655636	-0.963066	-2.55762
17662	IGF2BP2	chr3	185289989	185383222	1.37221	2.45939
17664	IGF2BP2	chr3	185383222	185709500	1.37221	2.45939
10305	ERBB2	chr17	37682001	37946501	2.15064	0.57801
17600	PIK3CA	chr3	178845355	179588461	2.15064	1.83226
17609	SOX2	chr3	181415945	182426534	2.15064	1.83226
22633	NSD3	chr8	37931758	38249461	6.82119	4.96789
22669	KAT6A	chr8	41416059	42652859	2.15064	2.45939
23036	MYC	chr8	128638024	129173122	3.70749	3.71364
PATIENT_2	Gene Symbol	chrom	chromStart	chromEnd	Time1	Time2	Time3
333	CASP9	chr1	15745228	16256119	1.51176	1.53754	2.41206
26294	KAT6A	chr8	41758010	42581080	4.10506	1.53754	0.636597
PATIENT_3	Gene Symbol	chrom	chromStart	chromEnd	Time1	Time2	Time3
20438	IGF2BP2	chr3	185295151	186378731	1.41356	2.20274	2.08786
26925	PTPRD	chr9	7529862	8396155	4.13545	1.16629	1.06605
26926	PTPRD	chr9	8399268	8900238	4.13545	1.16629	1.06605
26927	PTPRD	chr9	8953081	9366805	4.13545	1.16629	1.06605
26928	PTPRD	chr9	9372500	9408460	4.13545	1.16629	1.06605
26929	PTPRD	chr9	9408786	9677242	4.13545	1.16629	1.06605
26930	PTPRD	chr9	9678042	9908380	3.59107	0.129846	0.0442447
26931	PTPRD	chr9	9908492	10069331	3.04669	0.129846	0.0442447
26932	PTPRD	chr9	10080927	10667244	2.50231	0.129846	0.0442447
14548	AKT2	chr19	40548898	40785779	-0.219578	8.42142	8.21869
14554	AKT2	chr19	40785779	40791543	-0.219578	8.42142	8.21869
20374	PIK3CA	chr3	178477054	179233221	1.41356	2.20274	2.08786
20391	SOX2	chr3	179687238	182888606	1.41356	2.20274	2.08786
26671	MYC	chr8	128583483	128834006	1.95793	3.75741	1.06605
PATIENT_4	Gene Symbol	chrom	chromStart	chromEnd	Time1	Time2
16411	FANCD2	chr3	10037320	10072993	2.44212	2.45552
16413	FANCD2	chr3	10072993	10082811	2.44212	2.45552
16414	FANCD2	chr3	10083169	10088016	2.44212	2.45552
16415	FANCD2	chr3	10088016	10088266	2.44212	2.45552
16416	FANCD2	chr3	10089278	10090717	2.44212	2.45552
16417	FANCD2	chr3	10090862	10112172	2.44212	2.45552
16419	FANCD2	chr3	10112205	10173492	2.44212	2.45552
16422	VHL	chr3	10178576	10281281	2.44212	2.45552
5570	KRAS	chr12	25332842	25599806	4.88911	5.34731
16449	RAF1	chr3	12605229	12643852	2.44212	2.45552
16450	RAF1	chr3	12643852	12661357	2.44212	2.45552
16451	RAF1	chr3	12661357	12714460	2.44212	2.45552
23036	MYC	chr8	128638024	129173122	2.44212	1.73257
PATIENT_5
PATIENT_6	Gene Symbol	chrom	chromStart	chromEnd	Time1	Time2	Time3
3773	MEN1	chr11	64572403	64639163	2.62404	1.41261	1.59041
8527	ERBB2	chr17	37792096	38068553	2.12783	4.27628	1.96103
10237	CCNE1	chr19	29929816	30526824	4.60886	1.41261	4.926
PATIENT_7	Gene Symbol	chrom	chromStart	chromEnd	Time1	Time2
2771	LARP4B	chr10	830750	999539	0.859272	2.13523
6801	RB1	chr13	48888885	49033668	-1.1957	-2.42553
17664	IGF2BP2	chr3	185383222	185709500	1.88676	2.89536
20898	TNFAIP3	chr6	137706252	139130213	1.54426	3.65549
5570	KRAS	chr12	25332842	25599806	0.174281	2.89536
17600	PIK3CA	chr3	178845355	179588461	0.174281	2.13523
17609	SOX2	chr3	181415945	182426534	0.174281	2.13523
23036	MYC	chr8	128638024	129173122	3.59923	5.93587
PATIENT_8	Gene Symbol	chrom	chromStart	chromEnd	Time1	Time2	Time3
7818	GPC5	chr13	92338163	92371192	2.33315	-0.71923	-0.388092
7819	GPC5	chr13	92371192	92911800	2.33315	-0.71923	-0.388092
7831	SOX21	chr13	95340468	95368839	2.17373	-0.71923	-0.388092
19107	FANCD2	chr3	10089470	10090941	-0.69584	2.77944	6.11394
19112	FANCD2	chr3	10118962	10166292	2.33315	1.28001	0.262112
19115	VHL	chr3	10183002	10205253	2.33315	0.280391	0.912315
19308	MLH1	chr3	36964583	37213274	2.33315	0.280391	0.912315
20438	IGF2BP2	chr3	185295151	186378731	-0.0581568	3.27926	2.86293
2841	AKT3	chr1	243662190	243824069	2.33315	0.280391	2.21272
2844	AKT3	chr1	243844576	243995041	2.33315	0.280391	0.912315
19152	RAF1	chr3	12613866	12685669	2.33315	0.780202	1.56252
19153	RAF1	chr3	12704926	12707277	2.33315	0.780202	1.56252
20177	PIK3CB	chr3	137186969	138706317	0.260685	3.27926	2.86293
20374	PIK3CA	chr3	178477054	179233221	-0.0581568	3.27926	2.86293
20391	SOX2	chr3	179687238	182888606	-0.0581568	3.27926	2.86293
23084	FLT4	chr5	179847200	180037773	2.33315	0.780202	0.912315
23090	FLT4	chr5	180065455	180079230	2.33315	0.780202	5.46374
PATIENT_9	Gene Symbol	chrom	chromStart	chromEnd	Time1	Time2	Time3
13840	IGF2BP2	3	185013000	195195800	2.15924	2.10561	2.05819
8009	ERBB2	17	37678400	37928400	29.9483	29.9879	30.4637
18022	MYC	8	128743155	129280100	4.54116	4.46186	4.36134

[truncated: 1 more sheets: Supp Data 11]
