# Supplementary material for: Evolution of core archetypal phenotypes in progressive high grade serous ovarian cancer
Source: Nat Commun. 2021 May 24;12:3039. doi: 10.1038/s41467-021-23171-3 (PMC8144406; doi:10.1038/s41467-021-23171-3)
Supplement: Supplementary file 6 — Source Data [file 41467_2021_23171_MOESM6_ESM.xlsx]

## Sheet: Figure 2b
	DDR	CDR	MAP
BTK	-0.0111082	0.0403301	-0.0292219
MMP19	-0.0101752	0.0302674	-0.0200922
ARHGAP31	-0.0119312	0.0287647	-0.0168335
DOK2	-0.00373524	0.0252501	-0.0215149
APBB1IP	-0.0118885	0.0234646	-0.0115761
FGL2	-0.00599333	0.0218903	-0.015897
NCKAP1L	-0.00904216	0.021089	-0.0120468
TLR2	-0.00672754	0.020813	-0.0140855
CD36	-0.00355099	0.0200655	-0.0165145
SLCO2B1	-0.00565391	0.0196714	-0.0140175
SELL	-0.00393413	0.0188526	-0.0149185
CD37	-0.00691575	0.0172545	-0.0103388
ZEB2	-0.00759479	0.016828	-0.00923326
NPL	-0.0043868	0.0167394	-0.0123526
COLEC12	-0.00787035	0.0165844	-0.008714
BCL2A1	-0.00409193	0.0152359	-0.0111439
IKZF1	-0.00506068	0.0152003	-0.0101396
MYO1F	-0.00527648	0.0149542	-0.00967769
TNFRSF11A	-0.00455683	0.0147018	-0.010145
CD4	-0.00402869	0.0144812	-0.0104525
ITGAM	-0.00311935	0.0143463	-0.011227
LY96	-0.00287851	0.0143101	-0.0114315
PTPRC	-0.00592618	0.0143058	-0.00837966
CD38	-0.00420103	0.0141007	-0.00989965
IL10RA	-0.00446901	0.0138176	-0.00934855
LILRB3	-0.00324259	0.0133745	-0.0101319
FYB1	-0.00473826	0.0132988	-0.00856056
TREM1	-0.00277437	0.0126358	-0.00986142
FCGR2A	-0.00361946	0.0125471	-0.0089276
LSP1	-0.00408012	0.0125218	-0.00844169
NCF1	-0.00523869	0.0122749	-0.00703617
WIPF1	-0.00361321	0.0120273	-0.00841411
SLC31A2	6.81063e-05	0.0118244	-0.0118925
PLAC8	-0.00480164	0.0111562	-0.00635457
IL2RG	-0.00527527	0.0110664	-0.00579113
PTPN22	-0.00437368	0.0110439	-0.00667023
2020-03-01	-0.00529641	0.0109477	-0.00565129
KLF2	-0.0037303	0.0108859	-0.00715565
ELMO1	-0.00307233	0.0108313	-0.00775897
STAB1	-0.00467094	0.0106374	-0.00596647
PRDM1	-0.00409448	0.010551	-0.00645649
ITGAX	-0.0028682	0.010513	-0.00764483
PLXNC1	-0.00325846	0.0100897	-0.00683121
LAT2	-0.00333004	0.0100602	-0.00673011
FCER1G	-0.00254187	0.00999267	-0.00745079
LAPTM5	-0.00379071	0.00984271	-0.006052
TAGAP	-0.00454351	0.00977224	-0.00522873
ARHGAP25	-0.00334136	0.00963799	-0.00629663
RASA3	-0.00456423	0.00935664	-0.00479241
IRAK3	-0.00413819	0.00917925	-0.00504106
CLEC7A	-0.00270982	0.00910469	-0.00639487
GMFG	-0.00223934	0.00902823	-0.00678889
MEF2C	-0.00365169	0.00889212	-0.00524044
GYPC	-0.00313539	0.00876092	-0.00562554
CD69	-0.00368865	0.00875599	-0.00506734
CCR1	-0.00426898	0.00873238	-0.00446339
ADAP2	-0.00200146	0.00863864	-0.00663718
DAB2	-0.00275493	0.00832293	-0.005568
RAC2	-0.00434335	0.00831948	-0.00397612
THBD	-0.00287986	0.0083133	-0.00543344
LPXN	-0.00274741	0.00816301	-0.0054156
PDE4B	-0.0021625	0.00816202	-0.00599952
C1orf162	-0.00265373	0.00806926	-0.00541553
MYO1G	-0.0032389	0.00800294	-0.00476404
TNFSF13B	-0.00290796	0.00786801	-0.00496006
EMP3	-0.00250538	0.00785004	-0.00534467
CD68	-0.00304703	0.00766727	-0.00462024
MPP1	-0.0022862	0.00752385	-0.00523765
CD83	-0.00269029	0.00747599	-0.0047857
LYZ	-0.00259206	0.00743765	-0.00484559
LST1	-0.00132705	0.00737409	-0.00604704
CCL2	-0.0017792	0.00719544	-0.00541623
DSE	-0.00169321	0.00712276	-0.00542955
HMOX1	-0.00280229	0.00670907	-0.00390678
PIK3AP1	-0.00159258	0.00670354	-0.00511097
APOC1	-0.00324403	0.00669811	-0.00345407
ITGA5	-0.00148283	0.00669653	-0.00521369
KYNU	-0.00230184	0.00667299	-0.00437115
ITGB2	-0.00215746	0.00661139	-0.00445393
RGS2	-0.00225881	0.00646589	-0.00420708
DOCK8	-0.00284986	0.00630723	-0.00345736
HHEX	-0.00247777	0.00629993	-0.00382216
AIF1	-0.00120355	0.00628647	-0.00508292
FBP1	-0.00139796	0.00621064	-0.00481268
GLIPR1	-0.0021811	0.00615648	-0.00397538
PMP22	-0.00292716	0.00608501	-0.00315785
ANKRD44	-0.00205758	0.00607777	-0.0040202
NR4A1	-0.000609164	0.00606815	-0.00545898
IFI30	-0.00088056	0.00606411	-0.00518355
ARHGAP18	-0.00162512	0.00602255	-0.00439742
TGFBI	-0.00153351	0.006016	-0.00448249
SLC2A3	-0.00102803	0.00588672	-0.00485869
SH2B3	-0.00258161	0.00579225	-0.00321064
RAB8B	-0.001268	0.00577608	-0.00450807
TNFAIP8	-0.00217197	0.00570479	-0.00353282
HCST	-0.00226869	0.00552453	-0.00325584
SRGN	-0.00257803	0.00550106	-0.00292304
PPP1R18	-0.00220661	0.00545902	-0.00325241
CYP27A1	-0.00237875	0.00544049	-0.00306173
LPCAT2	-0.00115397	0.00544003	-0.00428606
OASL	-0.00190387	0.00538263	-0.00347876
C1orf54	-0.00158145	0.00534801	-0.00376655
GAS7	-0.0025222	0.00530326	-0.00278106
SLC11A1	-0.00186513	0.00524944	-0.00338431
MSR1	-0.00211583	0.005242	-0.00312616
MARCO	-0.00241778	0.00521089	-0.00279312
ST3GAL5	-0.000976079	0.00518113	-0.00420505
CD44	-0.00175334	0.00511895	-0.00336562
LDLRAD4	-0.00118777	0.00496631	-0.00377853
NCF2	-0.0010112	0.00494315	-0.00393195
NEXN	-0.00203151	0.00491533	-0.00288382
NCF4	-0.0014508	0.004873	-0.0034222
GLRX	-0.00177583	0.00480591	-0.00303009
ADAM8	-0.00123845	0.00477695	-0.00353849
SNX10	-0.00208247	0.00467676	-0.00259429
LHFPL2	-0.000661593	0.00460893	-0.00394734
SLC7A7	-0.00134952	0.00457738	-0.00322785
EMB	-0.00272108	0.00457497	-0.00185389
RSAD2	-0.00146749	0.00455776	-0.00309028
SGK1	-0.00169617	0.00453491	-0.00283874
SLC8A1	-0.00132779	0.00452455	-0.00319676
COTL1	-0.00166959	0.00449121	-0.00282162
POU2F2	-0.000467387	0.00445555	-0.00398816
FAM102B	-0.00205714	0.00445236	-0.00239522
SIRPA	-0.00182759	0.00443376	-0.00260617
DEF6	-0.000612455	0.00443112	-0.00381867
IL1RN	-0.00122094	0.00433695	-0.00311602
TYROBP	-0.00155328	0.004328	-0.00277472
TRIM22	-0.000436794	0.00431965	-0.00388286
ICAM2	-0.00135336	0.00430886	-0.00295549
DOCK5	-0.00103985	0.00428914	-0.00324929
CCDC88A	-0.000849053	0.00424292	-0.00339386
ARHGAP30	-0.00123421	0.00422986	-0.00299564
SERPINE1	-0.00234821	0.00420232	-0.00185412
CD14	-0.00197598	0.00417147	-0.00219548
ANPEP	-0.00109705	0.00415341	-0.00305637
LCP1	-0.00159043	0.00414993	-0.0025595
MAFB	-0.00133167	0.00414133	-0.00280967
RCBTB2	-9.40681e-05	0.00407559	-0.00398153
PTPRE	-0.00108521	0.00405342	-0.00296821
SLC43A2	-0.00150138	0.00402746	-0.00252608
RASSF4	-0.000948641	0.00401834	-0.0030697
CDKN1A	-0.00220838	0.00400834	-0.00179995
PLEKHO2	-0.00137923	0.00399364	-0.00261441
DPYSL2	-0.000633943	0.00398492	-0.00335098
SERPINA1	-0.000560451	0.00379923	-0.00323878
ELL2	-0.00122597	0.00375906	-0.00253309
DRAM1	-0.00159488	0.00375299	-0.00215812
TNFRSF1B	-0.00167725	0.00374151	-0.00206426
AP1S2	-0.00114724	0.00373261	-0.00258537
ENPP2	-0.00149109	0.00372769	-0.0022366
IKZF3	-0.000457298	0.00366005	-0.00320275
2020-09-06	-0.000393585	0.00359668	-0.0032031
RASGEF1B	0.000581902	0.00358325	-0.00416515
FNIP2	-0.00056534	0.00343897	-0.00287363
LYN	-0.00140081	0.00343882	-0.00203801
HBEGF	-0.000658407	0.00333926	-0.00268086
CTSS	-0.0011775	0.00330452	-0.00212701
ARID5A	-0.00116739	0.00328592	-0.00211854
CELF2	-0.00159523	0.00327741	-0.00168217
SLC7A8	-0.000797721	0.00324463	-0.00244691
CXCL8	-0.000857373	0.00323104	-0.00237367
G0S2	-0.00250675	0.00322196	-0.00071521
VCAN	-0.000799583	0.00319927	-0.00239969
CTSH	-0.00120056	0.00307933	-0.00187877
HERC5	-0.00119251	0.00305508	-0.00186257
MAP3K8	-0.00123495	0.00304936	-0.00181441
PLEKHO1	-0.00151376	0.00302382	-0.00151006
LIPA	-0.000754623	0.00302016	-0.00226554
KDM6B	0.00108308	0.00300994	-0.00409302
JAK2	-0.000403057	0.00300168	-0.00259862
MX2	-0.000621469	0.00299267	-0.0023712
APOBEC3A	-0.000935879	0.00296342	-0.00202754
TYMP	-0.00102415	0.00294094	-0.00191679
EPSTI1	-0.000478139	0.00291162	-0.00243348
PTGER4	-0.00168282	0.00290643	-0.00122361
ISG20	-0.00142548	0.0028945	-0.00146902
CORO1A	-0.00229547	0.00285278	-0.000557302
ACSL1	-0.000900867	0.0028216	-0.00192073
GPNMB	-0.000927951	0.00280951	-0.00188156
FCGRT	-0.00135926	0.00279061	-0.00143135
PSAP	-0.00112881	0.00279032	-0.00166151
RUNX1	-0.000830244	0.00277593	-0.00194569
DMXL2	-7.35417e-05	0.00274908	-0.00267554
B2M	-0.00248598	0.00274775	-0.000261776
VIM	-0.0011205	0.00274015	-0.00161965
DDX60L	0.00068213	0.00271142	-0.00339355
ARHGDIB	-0.00106444	0.00267253	-0.00160809
BMP2K	-0.00102715	0.00266812	-0.00164097
LPAR6	-0.000837114	0.00260212	-0.00176501
CMPK2	-0.00149284	0.00259301	-0.00110017
TSC22D3	-0.000560021	0.00257891	-0.00201889
FOSL1	-0.00137228	0.00257653	-0.00120425
OGFRL1	-0.000839424	0.00256211	-0.00172268
RCAN1	-0.00199013	0.00256183	-0.000571694
ACTB	-0.00296425	0.00255608	0.000408165
MAF	-0.00198963	0.00251437	-0.000524743
LGALS9	-0.00068694	0.00247921	-0.00179227
CTSL	-0.00152871	0.00247503	-0.000946315
LRP1	-8.16337e-05	0.00245016	-0.00236853
TNFAIP3	-0.00175819	0.00243726	-0.000679071
RNASE1	-0.000675056	0.00243323	-0.00175818
APOLD1	0.000172486	0.00242549	-0.00259798
VAMP5	-0.00150351	0.00240914	-0.000905625
MTSS1	-0.00127494	0.00240397	-0.00112903
PTGDS	0.000743342	0.0023745	-0.00311784
SH3BGRL3	-0.00193284	0.00236693	-0.000434094
IQGAP2	-0.0013211	0.00236514	-0.00104404
PKIB	-0.000532348	0.00235203	-0.00181969
ID2	-0.00100484	0.00234587	-0.00134103
ARRDC4	-0.000698475	0.00233354	-0.00163507
A2M	-0.000428087	0.00232856	-0.00190048
EMILIN2	-0.000624103	0.00231226	-0.00168816
MXD1	0.000275121	0.0023054	-0.00258052
AXL	-0.000707653	0.00227734	-0.00156969
CST3	-0.00200652	0.00227661	-0.000270096
SMAP2	-0.000800968	0.00224806	-0.00144709
IER5	-0.00145559	0.00223728	-0.000781687
FXYD5	-0.00166406	0.00222788	-0.00056382
BTG1	-0.000965333	0.00222123	-0.0012559
SERPINB9	-0.000345425	0.00222055	-0.00187512
AEBP1	-0.00101893	0.00221668	-0.00119775
ENG	-0.00102653	0.00220251	-0.00117599
LACC1	-0.000879421	0.00218917	-0.00130975
DENND3	-0.000455723	0.00218666	-0.00173094
OAS2	-0.000886651	0.00214187	-0.00125521
IFIT2	-0.000982953	0.00212576	-0.0011428
DENND1B	0.000358308	0.00208097	-0.00243928
LIMD2	-0.00141533	0.0020584	-0.000643064
RGCC	-0.000451862	0.00205587	-0.00160401
NR1H3	0.000544633	0.00204578	-0.00259041
CTSD	-0.0015233	0.00203434	-0.000511043
CAPG	-0.000837347	0.00199765	-0.0011603
PLAUR	-0.000673471	0.0019889	-0.00131543
LGALS3	-0.00129463	0.00195261	-0.000657986
TMSB4X	-0.00306861	0.00194625	0.00112237
METTL7A	-0.000701353	0.00193782	-0.00123646
HCLS1	-0.000601257	0.00193299	-0.00133173
C15orf48	-0.000676236	0.00193136	-0.00125513
CXCR4	-0.00133185	0.00192796	-0.000596115
RGS5	0.000688642	0.00192566	-0.0026143
ARHGAP24	-0.000191217	0.00190206	-0.00171085
PRKACB	-0.00111074	0.00189444	-0.000783701
LRRFIP1	0.000101523	0.00188482	-0.00198634
SAMD9	-0.00130185	0.00188313	-0.000581278
GCNT1	6.05174e-05	0.00187984	-0.00194036
RHOB	-0.000664758	0.00184668	-0.00118193
LACTB	-0.000153129	0.00183092	-0.00167779
S100A11	-0.00296128	0.00182215	0.00113912
DUSP2	0.00045666	0.00182137	-0.00227803
GLUL	-0.000678741	0.00181936	-0.00114062
CSF3R	-0.000682421	0.00180849	-0.00112607
CLEC2B	-0.000652048	0.0017926	-0.00114055
RGS10	-0.000799311	0.00179055	-0.000991244
NINJ1	-0.000944655	0.00176125	-0.000816593
NR4A2	0.00123603	0.00173686	-0.00297288
ALOX5	-0.000684657	0.00172529	-0.00104063
TIMP2	-0.000944665	0.00170344	-0.000758775
FGFBP1	-0.000546404	0.00169863	-0.00115223
APLP2	-0.0012687	0.00169833	-0.00042963
UTRN	2.25471e-05	0.00169331	-0.00171585
BASP1	-0.000541384	0.00168355	-0.00114217
PLXND1	-0.000708831	0.00166263	-0.000953802
GBP4	-0.00122258	0.00166235	-0.00043977
RAPH1	-0.000790514	0.00164725	-0.00085674
UBC	-0.00139878	0.00164464	-0.000245857
ADM	-0.000894822	0.00163325	-0.000738431
ITGA2	-0.0010326	0.00162712	-0.000594526
CHST15	-0.000351613	0.00162073	-0.00126911
CCDC69	-0.000932551	0.00161625	-0.000683702
ADGRE5	-0.00144952	0.00161064	-0.000161119
TIMP1	-0.00189205	0.00160552	0.00028653
CA12	0.000590035	0.00160187	-0.00219191
ADAM19	-0.000700442	0.00159776	-0.000897318
TET2	0.0017095	0.00158929	-0.00329879
SAMD9L	0.000362903	0.00157338	-0.00193628
PLAGL1	-0.000500722	0.00156161	-0.00106089
S100A8	-0.000923917	0.00155584	-0.000631919
ANXA5	-0.000796958	0.00154743	-0.000750472
IFITM2	-0.00179293	0.00154534	0.000247583
DAPP1	-0.000305321	0.00154507	-0.00123975
MDFIC	-0.000738228	0.00154406	-0.000805836
MAN1A1	-0.00077308	0.0015331	-0.000760021
TMEM37	-0.000897368	0.00153241	-0.000635047
PNP	-0.000489506	0.00153114	-0.00104164
GNA15	-0.000394556	0.00153098	-0.00113642
NLRP1	-0.00106784	0.00152313	-0.000455284
GBE1	-0.000201903	0.00150902	-0.00130712
S100A10	-0.00217221	0.00149858	0.000673633
CTSB	-0.00145319	0.00149466	-4.14747e-05
STK4	0.000848076	0.00148668	-0.00233475
REL	0.000442446	0.00148089	-0.00192333
ZCCHC2	0.000106924	0.00147544	-0.00158237
DUSP1	-0.000375619	0.00146461	-0.00108899
NRP2	-0.000288013	0.00145863	-0.00117061
ELF1	-0.000495747	0.00145002	-0.000954272
FSTL3	-0.000394181	0.00144788	-0.0010537
KCNMA1	0.000291358	0.00143775	-0.00172911
SGTB	0.000249151	0.001436	-0.00168515
BACH1	0.000124518	0.00143334	-0.00155786
LGALS1	-0.00102178	0.00141897	-0.000397195
SARAF	-0.0013009	0.00140815	-0.000107254
SIPA1L2	-0.000174752	0.00140739	-0.00123263
DOCK4	0.00225638	0.00140596	-0.00366234
SLC43A3	-0.000585366	0.0014048	-0.000819432
SLC16A6	-0.00106749	0.00139821	-0.000330715
WSB1	0.00148723	0.00138855	-0.00287577
CYLD	0.000682957	0.00136559	-0.00204854
FMNL2	-0.000102789	0.00136522	-0.00126243
ERFE	-0.000728805	0.00136237	-0.000633567
SLC15A4	2.27819e-05	0.00135447	-0.00137725
CHST11	-0.000701173	0.00134753	-0.000646353
APOE	-0.000730242	0.00133811	-0.000607867
IRF7	-0.000517939	0.00131472	-0.000796778
ANKH	0.000437554	0.001314	-0.00175156
PTK2B	-0.000682803	0.00130809	-0.000625284
DUSP6	-0.00022627	0.00129497	-0.00106871
HLA-A	-0.00226136	0.00128549	0.000975872
FOXN2	0.000163764	0.00128155	-0.00144531
ZSWIM6	0.000378378	0.0012583	-0.00163668
XDH	-0.000292183	0.00125594	-0.000963762
ABCA1	1.50162e-05	0.00125387	-0.00126889
CPVL	-0.000433586	0.00124966	-0.000816072
EGFL6	-0.000793268	0.00124864	-0.000455369
CSRNP1	0.000778108	0.00124451	-0.00202262
GNPTAB	-0.000490187	0.00124307	-0.000752888
IDO1	-0.000780744	0.00124205	-0.000461308
TLE4	-0.000275083	0.00123589	-0.000960805
CYBA	-0.00185728	0.00123175	0.000625533
RNF144B	-0.000264378	0.00121846	-0.000954083
S100A9	-0.000704033	0.00120789	-0.000503858
FAM129A	-0.000350263	0.0012062	-0.000855942
KLF4	-0.000407511	0.00120155	-0.000794036
BNIP3L	-0.000428071	0.00120069	-0.000772621
PLIN2	-0.000585924	0.00119453	-0.000608601
BTG2	0.000678289	0.00119006	-0.00186835
JUNB	-0.000506491	0.00118987	-0.000683376
S100A4	-0.00047227	0.00118909	-0.000716822
TCF4	0.000214654	0.00117203	-0.00138668
VAV3	7.30056e-05	0.0011612	-0.0012342
FAM214A	0.00181027	0.00113303	-0.0029433
HLA-B	-0.00174148	0.00112727	0.000614203
MFGE8	-0.000239346	0.00112146	-0.000882111
PNRC1	-0.000991469	0.00112124	-0.000129774
SP110	-3.85443e-05	0.0011126	-0.00107405
EIF1	-0.00216684	0.00111104	0.0010558
PAG1	-0.000409535	0.0011107	-0.000701162
SAT1	-0.000290545	0.00110666	-0.000816116
PIM3	-0.000190239	0.00110126	-0.000911021
FTL	-0.00193702	0.00108304	0.00085398
TACSTD2	-0.000147649	0.00108108	-0.000933435
GPAM	0.000108685	0.00107677	-0.00118545
CFD	-0.0003055	0.00107343	-0.000767926
PIF1	0.000253507	0.00106801	-0.00132152
IER3	-0.000395391	0.00106754	-0.000672153
S100A6	-0.00204959	0.0010653	0.00098429
CLIC3	-0.000608473	0.00106156	-0.000453086
RPL34	-0.00202091	0.00105291	0.000967996
TMEM176A	-0.000590926	0.00104937	-0.000458446
USP18	-0.000494154	0.00104688	-0.000552722
HLA-C	-0.0023117	0.00104177	0.00126993
UBB	-0.0010613	0.00102519	3.61081e-05
CXCL2	-0.000257667	0.00102332	-0.000765656
RNASET2	-0.000373236	0.0010216	-0.000648363
B3GNT5	-0.000398615	0.00100454	-0.000605926
SULF2	-0.000475259	0.00100442	-0.000529161
FSCN1	-0.000554686	0.000991464	-0.000436778
FTH1	-0.00306321	0.000990064	0.00207315
CRTAC1	6.21594e-05	0.000981039	-0.0010432
PLPP3	-0.00168811	0.000976325	0.000711784
CD99	-0.000526771	0.000976076	-0.000449304
CSTA	-0.000360335	0.000965514	-0.00060518
PPM1K	0.00131524	0.000960611	-0.00227585
HPSE	0.000298023	0.0009593	-0.00125732
RPS27L	-0.00115526	0.000954334	0.00020093
ASAH1	-0.000451107	0.000950486	-0.000499378
TPT1	-0.00293402	0.000947929	0.00198609
KRT15	-0.000598034	0.000945811	-0.000347778
RCN3	-4.57441e-05	0.00094313	-0.000897386
CCDC170	0.00384326	0.000933148	-0.00477641
SYTL3	0.000409788	0.000932936	-0.00134272
FICD	-0.000390483	0.000931881	-0.000541397
ABL2	-0.000135179	0.000930468	-0.000795289
RBPJ	0.000395981	0.000926889	-0.00132287
ZEB1	-0.000858549	0.000922068	-6.3519e-05
EMP1	-0.000209116	0.00092079	-0.000711674
ATF5	-6.20975e-06	0.000915219	-0.00090901
ICAM3	-0.000416643	0.000913422	-0.000496779
IL4I1	-0.000286482	0.000912191	-0.000625709
ISG15	-0.0015905	0.000904738	0.000685766
MYO5A	-0.000294668	0.0009043	-0.000609632
ATOX1	-0.0010558	0.000895406	0.000160394
TUBA1A	-0.00027851	0.000894879	-0.000616369
FHAD1	0.00171419	0.00088803	-0.00260222
PRKCH	4.25482e-05	0.000881515	-0.000924063
CD82	-0.000225957	0.000873943	-0.000647986
RPS23	-0.00244684	0.000872381	0.00157446
SYTL2	-0.000224683	0.000864848	-0.000640164
RUFY3	0.000356071	0.000864264	-0.00122033
RPL29	-0.00231312	0.000860264	0.00145285
NAMPT	-0.00125997	0.000859799	0.000400173
LRRC8C	-0.000202423	0.000858896	-0.000656472
PLAU	-0.000424422	0.000858822	-0.0004344
GADD45B	-0.000148833	0.000853499	-0.000704666
CPEB4	0.00064092	0.00085019	-0.00149111
GBP5	0.000382789	0.000845464	-0.00122825
HNMT	5.01279e-05	0.000843712	-0.00089384
PIM1	-0.000351026	0.000840972	-0.000489946
ARRDC3	-0.000438478	0.000838849	-0.000400371
IFIT3	-0.000559099	0.000834632	-0.000275533
ITSN2	-0.000198324	0.000829009	-0.000630684
PRG4	0.000687996	0.000828548	-0.00151654
BHLHE40	-0.00030197	0.000826667	-0.000524697
PFKFB3	0.000210654	0.000824222	-0.00103488
CSTB	-0.00251421	0.000815731	0.00169848
KLF9	0.000590417	0.000806213	-0.00139663
CD63	-0.00230432	0.000803576	0.00150074
RPLP1	-0.00257441	0.000802901	0.00177151
LITAF	-0.000954285	0.000799247	0.000155038
CISH	-0.000227792	0.000788372	-0.000560581
ANXA1	0.000418788	0.000787294	-0.00120608
CTSC	-0.000458013	0.000786939	-0.000328926
TMEM154	0.000285406	0.000780366	-0.00106577
PLAT	0.000178172	0.000772029	-0.000950201
AQP9	-0.000750172	0.000758735	-8.5631e-06
THEMIS2	-0.000215916	0.000755876	-0.00053996
CST6	-0.000240173	0.000754808	-0.000514635
CEBPB	-0.00221884	0.000754334	0.00146451
GABARAPL1	-5.62674e-05	0.000752829	-0.000696561
SHOC2	0.000297781	0.000747487	-0.00104527
SLC39A8	-0.000443162	0.000739827	-0.000296664
OAS1	-0.000313707	0.000739084	-0.000425376
SEC11C	-0.0014182	0.000733177	0.000685026
SLC16A3	-0.000583403	0.000732581	-0.000149177
SH2D2A	-0.000416538	0.000726642	-0.000310104
JUND	-0.000388067	0.000724658	-0.000336591
MYL6	-0.00269123	0.000724008	0.00196722
RPS19	-0.00350029	0.000722019	0.00277827
GSN	0.000337338	0.000719964	-0.0010573
PPP1R15A	-6.9799e-06	0.000719957	-0.000712978
HERPUD1	0.000614309	0.000715986	-0.00133029
SPARC	-0.000233997	0.000707012	-0.000473015
DUSP5	-0.000205942	0.000706513	-0.000500571
CLK1	0.00024195	0.000703143	-0.000945093
FOS	0.000461359	0.000703079	-0.00116444
CAMK2D	-0.000319528	0.00070166	-0.000382132
PLCB2	-0.000229418	0.000697344	-0.000467926
HLA-DPB1	-0.000770675	0.000696279	7.4396e-05
RGL1	0.00181941	0.000693878	-0.00251329
HLA-DPA1	-0.00129218	0.000686513	0.000605671
STK17A	0.000149935	0.000686225	-0.00083616
AKAP13	0.000978251	0.000683997	-0.00166225
FN1	-0.000492637	0.000681538	-0.000188902
CD81	-0.00269119	0.000679394	0.0020118
EPS8	3.26312e-05	0.000677332	-0.000709964
IFI16	-0.00131311	0.00067532	0.000637791
IER2	0.000280062	0.000673363	-0.000953425
IFIT1	-0.000448741	0.000662109	-0.000213368
CAMK2N1	-0.000389225	0.000661167	-0.000271941
ZFP36L2	-0.000382235	0.000656329	-0.000274094
GAS2L3	4.9532e-05	0.000651393	-0.000700925
RAB31	-0.00215091	0.000643701	0.00150721
CCND1	6.51309e-07	0.000641867	-0.000642518
CD74	-0.00123563	0.000638351	0.000597277
DEFB1	-0.000552191	0.000637362	-8.51705e-05
FST	0.00138931	0.000635491	-0.0020248
OAS3	-0.000439313	0.000634087	-0.000194773
FABP5	-0.0015806	0.000633201	0.000947397
ABCG1	-0.000230443	0.00062983	-0.000399387
PHLDA1	-0.000205146	0.000627514	-0.000422368
COL6A2	-0.000333444	0.000617305	-0.000283861
MBNL1	0.000288003	0.000615536	-0.000903539
STK17B	-0.000127911	0.000613629	-0.000485718
PTMA	-0.00328074	0.00061256	0.00266818
MX1	-0.00127749	0.00060061	0.000676884
PTGIS	-0.000471469	0.000592785	-0.000121316
SERPINE2	-0.000332069	0.000587216	-0.000255147
TTBK2	0.000415774	0.000584036	-0.000999809
ANXA2	-6.20403e-06	0.000579144	-0.00057294
BCL2	-0.0026179	0.000578279	0.00203962
HLA-DRA	-0.00150458	0.000572337	0.000932241
CNEP1R1	9.18921e-05	0.000572205	-0.000664097
GNA13	-0.000217218	0.000570798	-0.00035358
MLKL	3.10081e-06	0.000567621	-0.000570722
RHOU	-1.06756e-05	0.00056723	-0.000556554
NMB	-0.000158968	0.000566992	-0.000408024
CARD8	0.000435488	0.000566612	-0.0010021
ZNF112	0.00234286	0.00056469	-0.00290755
RPL30	-0.00221129	0.000564588	0.0016467
MGAT4A	-4.84219e-05	0.000557958	-0.000509536
DHRS9	-0.000123223	0.000548055	-0.000424833
UCP2	-0.000867043	0.000547147	0.000319896
SLC1A3	0.000240585	0.000544788	-0.000785373
MAP2K3	-0.000333444	0.000540051	-0.000206607
HSPA1A	-0.000543685	0.000539762	3.92341e-06
IFIH1	-0.000750929	0.000538777	0.000212152
RB1CC1	0.000167055	0.000534125	-0.000701179
CEBPD	-0.00125208	0.000532201	0.000719883
SFRP1	-0.000198231	0.000530002	-0.000331771
RPS14	-0.00345675	0.000528551	0.0029282
WDFY2	0.00427241	0.000526165	-0.00479858
PLTP	-9.15577e-05	0.000524645	-0.000433088
ARID4A	0.000333566	0.000523966	-0.000857532
SESN1	-0.000216116	0.000520917	-0.000304801
KMT2E	0.000184271	0.000514591	-0.000698863
ZDHHC17	0.000462387	0.000508315	-0.000970702
PDE7A	0.000788879	0.000506045	-0.00129492
HELZ	0.000213259	0.000500074	-0.000713333
HIF1A	-0.000303943	0.000488793	-0.00018485
RPS6	-0.00253296	0.00048556	0.0020474
LCORL	0.000446923	0.000484451	-0.000931375
CREBRF	0.00121818	0.000481959	-0.00170014
PLBD1	-0.000221539	0.000481794	-0.000260255
CABP4	0.000769265	0.000481462	-0.00125073
LDHA	-0.00121295	0.000478432	0.000734514
TMEM176B	-0.000386506	0.000476088	-8.95811e-05
UPP1	-0.000442074	0.000476015	-3.39413e-05
C19orf66	0.000546793	0.000473814	-0.00102061
DDIT4	-0.000513882	0.000473242	4.06396e-05
CXCL1	-0.000365313	0.000472146	-0.000106833
KCNQ3	0.000457701	0.000463701	-0.000921402
NCALD	-7.44977e-05	0.000459534	-0.000385036
ASPH	0.000152735	0.000459303	-0.000612038
SERTAD1	-0.000254004	0.000451834	-0.00019783
KDM7A	0.000388879	0.000448825	-0.000837703
ZNF281	0.000121939	0.000447308	-0.000569247
IRS2	-0.000508239	0.000443676	6.4563e-05
SECTM1	-0.00178066	0.00044286	0.0013378
NRIP1	-1.51133e-05	0.000436238	-0.000421125
KIAA0586	-6.93864e-06	0.000434112	-0.000427174
RIPK2	-0.000192235	0.000433593	-0.000241358
NFKBIA	-0.000259807	0.000430081	-0.000170274
CYP1B1	-6.45442e-05	0.000423317	-0.000358773
CAST	-4.71255e-05	0.000423123	-0.000375998
SESTD1	0.000899876	0.000422166	-0.00132204
ERAP2	-0.000117629	0.000422067	-0.000304438
HLA-DRB1	-0.000964119	0.000418381	0.000545738
SCD	0.000100495	0.000416647	-0.000517142
ZFP36L1	0.00137206	0.000413965	-0.00178603
ARL4C	-0.000255838	0.00041351	-0.000157672
RICTOR	0.00150483	0.000409804	-0.00191464
JMJD1C	0.000769401	0.000409579	-0.00117898
GCHFR	-0.000619599	0.000406177	0.000213421
SLFN11	-0.000233321	0.000403724	-0.000170404
XBP1	-0.0001331	0.000400488	-0.000267388
ARHGEF2	0.000702617	0.000393918	-0.00109654
KRT17	-0.000387074	0.00039338	-6.30525e-06
GPX3	-0.000160813	0.000392514	-0.000231701
ELAC1	-0.00105867	0.000392479	0.000666186
HS3ST1	-0.000508032	0.000391848	0.000116185
RBM5	0.00096346	0.000389058	-0.00135252
TRIB1	0.000332282	0.000387899	-0.000720182
PPIB	-0.00195107	0.000387287	0.00156378
RAP2B	-0.000321746	0.000386047	-6.4302e-05
KLF10	0.000102589	0.000384047	-0.000486636
MAP2	-0.000158024	0.000383378	-0.000225354
SDF2L1	-0.00101166	0.000382215	0.000629443
CLGN	4.98741e-05	0.000377223	-0.000427097
ADIRF	-0.000169993	0.000375776	-0.000205783
ITGB1	-0.000615937	0.000373674	0.000242263
SERPINB2	-0.000110446	0.00036954	-0.000259094
CEACAM6	-5.65684e-05	0.000369407	-0.000312839
CA2	-0.000207972	0.000363946	-0.000155974
CCDC71L	-0.000751421	0.000363675	0.000387746
KLF6	0.00224893	0.000359981	-0.00260891
GDA	0.000134219	0.000351855	-0.000486074
IFI6	-0.000536402	0.000350416	0.000185986
ADAMTS15	-1.22125e-06	0.000350079	-0.000348857
FAM107B	3.01155e-05	0.00034821	-0.000378326
COL1A1	-3.83743e-05	0.00034681	-0.000308436
FYN	-5.11482e-05	0.000346285	-0.000295137
ZFC3H1	0.00102748	0.000341835	-0.00136932
HLA-DQB1	-0.000115173	0.000340149	-0.000224976
RPL3	-0.00273234	0.000338164	0.00239417
RPS27	-0.00210241	0.00033676	0.00176565
PTX3	8.94213e-05	0.000333705	-0.000423127
ARHGEF28	0.00106117	0.000332334	-0.0013935
PHLDA2	-0.000339809	0.000331433	8.37615e-06
CDKN2D	-0.000623895	0.000331334	0.000292561
SMCHD1	0.000294067	0.000328956	-0.000623023
NAA15	0.000388893	0.000323821	-0.000712714
USP15	0.000432482	0.00031998	-0.000752461
IFI44	0.000840591	0.000318878	-0.00115947
SCG5	0.000254862	0.000317282	-0.000572144
APOBEC3G	-0.000270428	0.000317174	-4.67463e-05
PDIA6	-0.00169749	0.000317069	0.00138042
GADD45G	0.000294007	0.000316722	-0.000610729
TNIK	0.000382709	0.00031503	-0.000697739
GPCPD1	0.000309255	0.000314179	-0.000623434
SVIL	-0.000497908	0.000313777	0.000184131
PMEPA1	-0.000263527	0.000313774	-5.02478e-05
FGD6	1.46968e-05	0.000310652	-0.000325349
SCEL	-0.00017716	0.000306211	-0.00012905
PIK3R1	0.000240396	0.000305927	-0.000546323
NABP1	0.00155016	0.000299221	-0.00184938
AHNAK2	-3.7049e-05	0.000298047	-0.000260998
TNFSF10	-0.000502835	0.0002975	0.000205335
SPTLC3	0.000411036	0.000290256	-0.000701292
PRKAB2	0.00154833	0.000288602	-0.00183693
RABGAP1L	3.87282e-06	0.000287559	-0.000291431
SEPSECS	0.000415393	0.000287472	-0.000702864
SLC3A2	0.000166543	0.000286992	-0.000453534
XRN1	0.000371861	0.00028608	-0.000657941
PSTPIP2	-0.000182561	0.00028454	-0.000101979
HSPA1B	-0.000427725	0.000284326	0.0001434
IL18	-7.24925e-05	0.000283295	-0.000210802
LRRIQ1	0.000720641	0.000281738	-0.00100238
PBX3	-0.000515577	0.000277261	0.000238316
SAMHD1	0.00089051	0.000276575	-0.00116708
ITIH5	0.000196553	0.00027496	-0.000471514
AKAP6	0.000637995	0.000273737	-0.000911732
SLC15A3	-0.000782993	0.000271768	0.000511225
AHNAK	0.00048668	0.000271663	-0.000758343
PTTG1IP	-0.00154903	0.000270333	0.0012787
RHOBTB3	-0.000155693	0.00026678	-0.000111088
MYADM	0.0019931	0.000265838	-0.00225894
RAB11FIP1	-0.000316496	0.000262967	5.35284e-05
AQP1	0.000156788	0.000260905	-0.000417693
SORL1	0.000110347	0.000260312	-0.000370658
RPL23A	-0.00183998	0.0002587	0.00158128
FILIP1	0.000511363	0.00025669	-0.000768052
CLDND1	0.000163509	0.000255063	-0.000418572
COX10	-7.90215e-05	0.000254341	-0.00017532
MYRF	0.000735617	0.000251752	-0.000987369
RARRES2	-5.02362e-05	0.00024925	-0.000199013
FSTL1	-0.000336591	0.00024908	8.75108e-05
HSPA5	-0.000832349	0.000246448	0.000585901
MALT1	0.00128548	0.000245342	-0.00153082
PRDM2	0.000388222	0.000245057	-0.000633279
SESN3	0.000729455	0.000241057	-0.000970512
HMBOX1	0.00074144	0.000238444	-0.000979884
RPS4X	-0.00235052	0.000234048	0.00211647
MAML2	0.00266708	0.000232469	-0.00289955
TIPARP	0.000246103	0.000229674	-0.000475776
CLIC4	-6.93585e-05	0.000228188	-0.00015883
TUBA1C	-0.00123119	0.000227875	0.00100332
JARID2	-4.38278e-05	0.000223136	-0.000179308
DENND2C	-2.79655e-05	0.000221415	-0.000193449
ENO2	0.0014327	0.000220232	-0.00165293
HLA-DMA	-0.000245641	0.000220147	2.54943e-05
RORA	0.0025408	0.000219525	-0.00276032
RAB32	-0.0012755	0.000218515	0.00105699
SLC25A37	0.000692151	0.00021718	-0.000909331
TRIM52	0.000403868	0.000210701	-0.000614569
FRMD6	-7.78743e-05	0.000207203	-0.000129329
SETX	0.000452061	0.000205641	-0.000657702
KCTD12	-0.000919826	0.000205147	0.000714679
CSF1	0.000171538	0.000201163	-0.000372702
HELZ2	0.000655134	0.000197911	-0.000853045
PSMA6	0.000755562	0.000196774	-0.000952336
ZFAND2A	-0.000225067	0.000196295	2.87718e-05
CALCOCO1	0.00249195	0.000195787	-0.00268774
DNAJB4	0.000175241	0.000194396	-0.000369638
DKK3	-7.04169e-05	0.000189335	-0.000118918
CLUAP1	0.000297907	0.000188168	-0.000486075
DSC2	-4.22908e-05	0.000185785	-0.000143494
ALDH2	-0.000227704	0.000185127	4.25774e-05
DST	0.00071759	0.000184905	-0.000902495
TNFRSF14	0.000487348	0.000184715	-0.000672063
CGNL1	1.92292e-05	0.000182371	-0.0002016
ALCAM	-0.000569462	0.000180917	0.000388545
CRELD2	-6.69463e-05	0.000180488	-0.000113541
IFRD1	0.000540879	0.000180223	-0.000721102
APOL3	-0.000112317	0.000178614	-6.62975e-05
ATF3	3.00399e-05	0.000177868	-0.000207908
PRR11	-0.000591033	0.000177153	0.00041388
CDK14	-6.43153e-05	0.000173451	-0.000109136
NAV1	-4.59119e-05	0.000171771	-0.000125859
SPATA13	-8.19456e-05	0.000163935	-8.19896e-05
MYO6	0.000481061	0.000157466	-0.000638528
HECTD2	0.00071094	0.000155119	-0.000866059
RPS3	-0.00228643	0.000154745	0.00213169
TRPS1	0.000228805	0.000153176	-0.000381982
SLC6A6	0.000749134	0.000152554	-0.000901689
BNIP3	-0.000883159	0.000151146	0.000732013
MBP	0.000159146	0.000149845	-0.000308991
AFAP1	-1.40916e-05	0.000148468	-0.000134377
RND3	0.000349398	0.000141997	-0.000491394
FAM126A	-8.2324e-05	0.000141545	-5.92214e-05
MACC1	0.000524283	0.000139511	-0.000663794
TXN	-0.00258053	0.000139361	0.00244116
HLA-DMB	-8.03765e-05	0.000139296	-5.89195e-05
SLC4A11	-8.41029e-05	0.000137617	-5.35138e-05
INSIG1	0.000104633	0.000135619	-0.000240251
DSG2	-0.000263347	0.000133265	0.000130082
CCDC186	0.000538056	0.000131552	-0.000669608
HSP90B1	-0.00138695	0.000131133	0.00125582
NRP1	0.00150878	0.00012991	-0.00163869
NDRG1	-9.05586e-05	0.000126767	-3.62088e-05
CFLAR	0.000458188	0.000126288	-0.000584476
SLC2A1	-0.000101777	0.000126014	-2.42371e-05
GALNT1	-0.000189944	0.000125798	6.41463e-05
CRYBG1	0.000207595	0.000122067	-0.000329662
HIPK2	0.000471023	0.000122056	-0.000593079
ZNF430	0.000285615	0.000120782	-0.000406397
ARID4B	0.000199744	0.000119018	-0.000318763
TAF7	-0.000179168	0.000118208	6.09597e-05
DCBLD2	2.81264e-05	0.00011812	-0.000146247
MRPS17	-0.000326108	0.000117996	0.000208112
SLC20A1	0.000509838	0.000116092	-0.00062593
NUPR1	-1.56689e-05	0.000115693	-0.000100024
CREB5	-0.000116936	0.000112532	4.40382e-06
ZNF33B	0.000193602	0.000111253	-0.000304855
MARF1	7.61265e-05	0.000111093	-0.000187219
LXN	-0.000891955	0.00011087	0.000781085
AGFG1	0.00013162	0.000107639	-0.000239259
CSNK1G1	0.00142308	0.00010515	-0.00152823
RPL32	-0.0027262	0.000105006	0.0026212
QPCT	-0.000112144	0.000103812	8.33239e-06
PCNX4	0.00201048	0.000103098	-0.00211358
PGM3	0.000323008	0.000102885	-0.000425893
GLS	0.00181191	0.000101534	-0.00191344
TNF	-6.45185e-05	0.00010034	-3.58216e-05
GTF2H1	9.23636e-05	0.00010024	-0.000192604
PPM1F	0.000194425	9.92563e-05	-0.000293681
KLF7	0.00286807	9.72803e-05	-0.00296535
C4orf48	-0.000348178	9.72138e-05	0.000250965
COL4A3BP	0.000982448	9.65998e-05	-0.00107905
CDON	0.00159384	9.59977e-05	-0.00168984
OTUD1	-0.000331062	9.40237e-05	0.000237038
LIPH	-4.38735e-05	9.35062e-05	-4.96327e-05
RGS16	-7.04982e-05	9.24227e-05	-2.19244e-05
PPP1R14A	-0.000533701	9.04128e-05	0.000443288
CCDC80	0.000152011	8.9737e-05	-0.000241748
TPI1	-0.0019755	8.81482e-05	0.00188736
SP100	0.000790076	8.71624e-05	-0.000877238
NFKBIE	-2.93217e-06	8.46562e-05	-8.1724e-05
MORC3	0.00124201	8.36385e-05	-0.00132565
SLC16A7	-3.42042e-05	8.35883e-05	-4.93842e-05
DNAJC3	-0.000599056	8.13023e-05	0.000517753
DNAJA1	-0.00124759	8.0365e-05	0.00116723
AKR1B1	-0.000814199	7.60947e-05	0.000738104
PTPN12	-4.20411e-05	7.5665e-05	-3.36239e-05
LAMA3	-3.46236e-05	7.56411e-05	-4.10175e-05
CCDC191	0.00069242	7.53304e-05	-0.000767751
S100A1	4.65984e-05	7.48627e-05	-0.000121461
SATB1	-2.1594e-05	7.25346e-05	-5.09405e-05
DDX58	0.000734615	6.68857e-05	-0.0008015
MON2	0.00115402	6.44676e-05	-0.00121848
EGLN3	-0.000269324	6.38509e-05	0.000205473
BAG3	-5.55097e-05	6.35242e-05	-8.01452e-06
IL6R	0.000114009	6.31005e-05	-0.000177109
FOXP1	0.00020681	6.04632e-05	-0.000267273
TMEM144	6.9103e-05	5.86801e-05	-0.000127783
NUAK2	0.000238314	5.71259e-05	-0.00029544
NECTIN4	7.69798e-06	5.57603e-05	-6.34582e-05
NCAM1	-0.000340136	5.53727e-05	0.000284763
LIF	0.00018687	5.3613e-05	-0.000240483
FOSB	0.00310093	5.2976e-05	-0.00315391
G2E3	0.000444386	5.28393e-05	-0.000497226
FHL1	0.00034401	5.22371e-05	-0.000396247
PNPLA8	8.57309e-05	5.09098e-05	-0.000136641
NUP58	8.83112e-05	4.77073e-05	-0.000136019
KRT7	-0.000132012	4.72033e-05	8.48084e-05
CASP8	0.00026395	4.56537e-05	-0.000309604
ELOVL5	1.57819e-05	4.55629e-05	-6.13448e-05
GJA1	1.22954e-05	4.46155e-05	-5.69109e-05
USP40	0.00011384	4.38837e-05	-0.000157724
RPS5	-0.00224349	4.38705e-05	0.00219961
TUBB6	-0.000134485	4.22026e-05	9.22825e-05
PLS3	-0.000426291	4.1509e-05	0.000384782
IKZF2	0.000921392	4.14105e-05	-0.000962802
LAMB3	-0.000157464	4.0607e-05	0.000116857
STAT1	0.000140587	4.05632e-05	-0.00018115
PJA2	0.000155055	4.00001e-05	-0.000195055
OVOL1	-0.000201381	3.8433e-05	0.000162948
TP53INP1	0.000374861	3.70901e-05	-0.000411951
IFI44L	0.00261317	3.56258e-05	-0.00264879
JUN	9.35263e-05	3.16036e-05	-0.00012513
COMMD6	-0.00151062	2.95835e-05	0.00148104
KRT6A	-3.41904e-05	2.92099e-05	4.98052e-06
ERO1A	-0.000230499	2.8986e-05	0.000201513
USP49	0.000693183	2.38779e-05	-0.000717061
UPK1B	-0.000202089	2.3617e-05	0.000178472
ZNF407	0.00157693	2.31369e-05	-0.00160007
FBLN1	-0.000286234	2.24139e-05	0.00026382
MED13L	7.27152e-05	2.16648e-05	-9.438e-05
CD40	-3.97305e-05	2.13222e-05	1.84083e-05
NFKB1	1.70795e-05	2.10877e-05	-3.81672e-05
CELF4	0.000625658	2.09241e-05	-0.000646582
FNDC3B	0.000343496	1.85442e-05	-0.00036204
SERPINB1	-0.00017116	1.79e-05	0.00015326
ARAP2	0.00147915	1.76994e-05	-0.00149685
F3	-8.26405e-06	1.7414e-05	-9.14993e-06
ME3	0.00255528	1.71574e-05	-0.00257244
FAM83A	-8.38139e-06	1.70698e-05	-8.6884e-06
HAPLN3	-1.57606e-05	1.69286e-05	-1.16804e-06
TINAGL1	-3.1799e-05	1.65954e-05	1.52036e-05
FAM126B	5.80209e-05	1.62889e-05	-7.43099e-05
MAFF	2.51636e-06	1.62252e-05	-1.87416e-05
CPD	-3.50338e-06	1.60949e-05	-1.25915e-05
ZNF92	1.82015e-05	1.55042e-05	-3.37057e-05
IER5L	-0.000116982	1.54274e-05	0.000101555
KHDRBS3	-5.81386e-06	1.43765e-05	-8.56263e-06
DNAJB1	-0.000119616	1.40407e-05	0.000105575
CHD9	0.0015984	1.03114e-05	-0.00160871
PHACTR2	-3.65752e-06	1.01825e-05	-6.52497e-06
BTAF1	0.000674709	9.21412e-06	-0.000683923
RUNX3	-5.95556e-06	8.82315e-06	-2.86759e-06
THBS1	0.00309	7.47032e-06	-0.00309747
PLK3	0.00153932	7.43867e-06	-0.00154676
PDK4	-3.46702e-07	7.40238e-06	-7.05568e-06
VLDLR	9.82347e-06	7.31041e-06	-1.71339e-05
HSP90AA1	-0.00194123	7.09037e-06	0.00193414
PLEKHS1	2.02528e-05	6.97962e-06	-2.72325e-05
NQO1	-6.64082e-05	6.74807e-06	5.96601e-05
MAP4K4	4.95671e-06	5.59737e-06	-1.05541e-05
REV3L	1.95778e-05	4.15198e-06	-2.37298e-05
TMCC3	4.33803e-06	3.897e-06	-8.23503e-06
FAM129B	-8.03595e-07	3.48987e-06	-2.68628e-06
CNTRL	6.89552e-06	3.35447e-06	-1.025e-05
TGM1	-0.000367187	2.80697e-06	0.00036438
GAS6	-4.42702e-05	2.59368e-06	4.16765e-05
CCDC146	2.37384e-05	2.42281e-06	-2.61612e-05
SPP1	0	0	0
IGFBP6	0	0	0
MMP7	0	0	0
CRYAB	0	0	0
HSPA6	0	0	0
IL32	0	0	0
S100A2	0	0	0
TAGLN	0	0	0
SOD2	0	0	0
KRT16	0	0	0
NNMT	0	0	0
EREG	0	0	0
SNCG	0	0	0
EFEMP1	0	0	0
KRT5	0	0	0
SCGB1D2	0	0	0
BIRC3	0	0	0
GDF15	0	0	0
SOX4	0	0	0
SNAPC1	0	0	0
AGR2	0	0	0
ANGPTL4	0	0	0
KRT23	0	0	0
TIMP3	0	0	0
IGF1	0	0	0
ETS1	0	0	0
SERPING1	0	0	0
EDN1	0	0	0
KDR	0	0	0
EGR1	0	0	0
FILIP1L	0	0	0
FLNC	0	0	0
NCCRP1	0	0	0
MUC4	0	0	0
GNG11	0	0	0
TNFRSF11B	0	0	0
GPRC5A	0	0	0
TSPAN1	0	0	0
SELENOP	0	0	0
RAMP1	0	0	0
PRSS23	0	0	0
MAL	0	0	0
PMAIP1	0	0	0
ADAMTS9	0	0	0
TSC22D1	0	0	0
KLK5	0	0	0
DDIT3	0	0	0
MGST1	0	0	0
FOLR1	0	0	0
ICAM1	0	0	0
TNFSF14	0	0	0
SLIT3	0	0	0
SLA	0	0	0
CCND2	0	0	0
KLK7	0	0	0
PLK2	0	0	0
HES1	0	0	0
MAP1B	0	0	0
EZR	0	0	0
PEG10	0	0	0
CLDN4	0	0	0
HIST1H2AC	0	0	0
ERRFI1	0	0	0
ADAMTS5	0	0	0
CAVIN2	0	0	0
DZIP3	0	0	0
CCNYL1	0	0	0
XAF1	0	0	0
NFATC2	0	0	0
IPCEF1	0	0	0
ITM2C	0	0	0
CDH2	0	0	0
LEMD1	0	0	0
TUBB2A	0	0	0
SQSTM1	0	0	0
CYB5D2	0	0	0
THSD4	0	0	0
TMEM98	0	0	0
THSD7A	0	0	0
FJX1	0	0	0
ENC1	0	0	0
SPRY1	0	0	0
PROM1	0	0	0
CLDN16	0	0	0
TNFRSF12A	0	0	0
TRIB3	0	0	0
SLC26A2	0	0	0
LYNX1	0	0	0
HES6	0	0	0
HEG1	0	0	0
MYH10	0	0	0
HIST1H2BD	0	0	0
MYLK	0	0	0
TUBA4A	0	0	0
CKB	0	0	0
LRIG1	0	0	0
CMTM3	0	0	0
NEURL1B	0	0	0
PIK3IP1	0	0	0
ZNF844	0	0	0
PCLO	0	0	0
CD55	0	0	0
TWISTNB	0	0	0
LIMA1	0	0	0
SMIM5	0	0	0
PSD3	0	0	0
C2	0	0	0
SOX9	0	0	0
CCDC68	0	0	0
PLXDC2	0	0	0
FGFR3	0	0	0
DNAJA4	0	0	0
ETS2	0	0	0
DERL3	0	0	0
GSTM3	0	0	0
NEDD9	0	0	0
GBP2	0	0	0
EFNA1	0	0	0
LTB4R	0	0	0
TCEAL2	0	0	0
SLC2A6	0	0	0
FGFR1	0	0	0
ACKR3	0	0	0
TMEM107	0	0	0
ZBED2	0	0	0
GPR155	0	0	0
DSP	0	0	0
N4BP2	0	0	0
CITED2	0	0	0
H1F0	0	0	0
VTCN1	0	0	0
ANKRD37	0	0	0
SYCP2	0	0	0
PAPLN	0	0	0
BRIP1	0	0	0
INHBB	0	0	0
CIT	0	0	0
PCOLCE2	0	0	0
FBLN2	0	0	0
SEMA3C	0	0	0
MET	0	0	0
DEDD2	0	0	0
MGLL	0	0	0
SOX6	0	0	0
WNT5A	0	0	0
NCOA7	0	0	0
DNM3	0	0	0
ZFHX4	0	0	0
VCL	0	0	0
ADGRF1	0	0	0
FADS1	0	0	0
FAM204A	0	0	0
PRPF39	0	0	0
ARL4D	0	0	0
SKIL	0	0	0
HLA-F	0	0	0
ST6GALNAC1	0	0	0
RAI14	0	0	0
FOXQ1	0	0	0
MDM2	0	0	0
C1orf116	0	0	0
LAYN	0	0	0
ANXA3	0	0	0
ZBTB16	0	0	0
CDKN1C	0	0	0
OSBPL8	0	0	0
GCNT2	0	0	0
LTBP2	0	0	0
HRH1	0	0	0
ZC3HAV1	0	0	0
GNG2	0	0	0
MAP3K7CL	0	0	0
UGCG	0	0	0
OSER1	0	0	0
CLIP1	0	0	0
SLC7A5	0	0	0
KRT4	0	0	0
DOK5	0	0	0
NSG1	0	0	0
EPB41L2	0	0	0
ANK3	0	0	0
MNS1	0	0	0
NTNG1	0	0	0
ITGB6	0	0	0
RGS3	0	0	0
DDX60	0	0	0
SMAD7	0	0	0
FAM20A	0	0	0
BPGM	0	0	0
SERPINF1	0	0	0
SH3BP5	0	0	0
SAMD4A	0	0	0
TANC2	0	0	0
ITPR3	0	0	0
SPRED1	0	0	0
BNC2	0	0	0
SMOC2	0	0	0
HIST1H1B	0	0	0
CCDC144A	0	0	0
RECK	0	0	0
GDPD3	0	0	0
ESCO2	0	0	0
LYST	0	0	0
EPHB3	0	0	0
SASH1	0	0	0
ZC3H12A	0	0	0
HMGA2	0	0	0
NES	0	0	0
KRT80	0	0	0
FAM161A	0	0	0
RNF150	0	0	0
APOL6	0	0	0
MROH6	0	0	0
JAG1	0	0	0
GPRC5C	0	0	0
DDX24	0	0	0
STXBP6	0	0	0
ARF4	0	0	0
ST6GALNAC6	0	0	0
PDP1	0	0	0
BMP7	0	0	0
POU2F3	0	0	0
OSR2	0	0	0
FHL2	0	0	0
SMOX	0	0	0
KIF18A	0	0	0
CDC25C	0	0	0
ENDOD1	0	0	0
MERTK	0	0	0
ADARB1	0	0	0
QSOX1	0	0	0
FBXO2	0	0	0
IVNS1ABP	0	0	0
NAA16	0	0	0
PLD1	0	0	0
SLFN5	0	0	0
DNAH5	0	0	0
TPM4	0	0	0
LNPEP	0	0	0
MYO1B	0	0	0
SLC1A4	0	0	0
HDAC9	0	0	0
KLF5	0	0	0
LPIN1	0	0	0
GCNT3	0	0	0
ATP8A1	0	0	0
LUZP1	0	0	0
MAPK6	0	0	0
NOP56	0	0	0
TP53BP2	0	0	0
PAPSS2	0	0	0
MYBL1	0	0	0
MFAP2	0	0	0
P2RY1	0	0	0
VWCE	0	0	0
TXNRD1	0	0	0
ALPL	0	0	0
SGPP2	0	0	0
DNAJB9	0	0	0
MLPH	0	0	0
TTC28	0	0	0
PRKCA	0	0	0
TRIO	0	0	0
HKDC1	0	0	0
HILPDA	0	0	0
ABCA5	0	0	0
ZCCHC24	0	0	0
SEMA3E	0	0	0
FNBP1L	0	0	0
CASP10	0	0	0
BCL2L11	0	0	0
CD22	0	0	0
LYPLAL1	0	0	0
SLFN12	0	0	0
TGFBR2	0	0	0
CCDC113	0	0	0
FIGNL1	0	0	0
DZIP1	0	0	0
CERK	0	0	0
CAV2	0	0	0
KAT14	0	0	0
EPHA4	0	0	0
SPAG9	0	0	0
TET1	0	0	0
BCAP29	0	0	0
CCDC91	0	0	0
MESP1	0	0	0
TFCP2L1	0	0	0
DUSP22	0	0	0
COG6	0	0	0
SFT2D2	0	0	0
SEMA5A	0	0	0
PLPP4	0	0	0
RBSN	0	0	0
DGCR8	0	0	0
PODXL	0	0	0
SLK	0	0	0
DNAJC2	0	0	0
ZNF275	0	0	0
CASK	0	0	0
TEX9	0	0	0
SBSPON	0	0	0
LAMC2	0	0	0
ZNF879	0	0	0
ZRANB1	0	0	0
SMAD9	0	0	0
CPNE8	0	0	0
CNOT6L	0	0	0
AMOTL2	0	0	0
XRCC4	0	0	0
HMGCR	0	0	0
EIF2AK4	0	0	0
FEM1C	0	0	0
CDKN2B	0	0	0
CEP112	0	0	0
CFAP45	0	0	0
TMEM45B	0	0	0
DDB2	0	0	0
ZNF852	0	0	0
CCL28	0	0	0
TMEM38A	0	0	0
USP12	0	0	0
FIGN	0	0	0
BORCS7	0	0	0
SDCBP2	0	0	0
EIF5A2	0	0	0
SERAC1	0	0	0
MORN2	0	0	0
TBC1D4	0	0	0
MCOLN3	0	0	0
SRCAP	0	0	0
TSHZ1	0	0	0
NPTX2	0	0	0
D2HGDH	0	0	0
TBK1	0	0	0
HIST1H1E	0	0	0
DNAJC21	-0.000368083	-4.34368e-07	0.000368518
ZNF836	4.77829e-05	-4.86759e-07	-4.72962e-05
PIGL	2.0436e-05	-7.90046e-07	-1.9646e-05
RDH13	1.1284e-07	-1.36801e-06	1.25517e-06
ANKRD26	2.88479e-06	-1.95441e-06	-9.30382e-07
FBLN5	-0.000575043	-2.10679e-06	0.000577149
CAVIN3	-1.31619e-05	-2.31823e-06	1.54801e-05
ASAP1	-2.06144e-06	-2.52929e-06	4.59073e-06
SAP30	-0.000684677	-2.6213e-06	0.000687299
DIAPH3	-1.05425e-06	-3.30249e-06	4.35674e-06
ZBTB43	0.000269594	-3.81069e-06	-0.000265783
MUC20	0.000295538	-4.22614e-06	-0.000291312
DNALI1	3.21406e-06	-5.70552e-06	2.49146e-06
RDH10	-0.00109898	-5.82642e-06	0.0011048
MUC16	1.19838e-06	-6.02172e-06	4.82334e-06
FAM118A	8.79799e-06	-6.07678e-06	-2.72121e-06
PHLDA3	-0.000611562	-7.50147e-06	0.000619063
SDC2	-0.00024057	-8.02094e-06	0.000248591
HDGFL3	-1.37545e-05	-9.27444e-06	2.3029e-05
CLDN1	3.14647e-06	-1.01194e-05	6.97293e-06
MCM5	1.54813e-06	-1.03994e-05	8.85124e-06
EIF1B	-2.38727e-05	-1.05846e-05	3.44573e-05
PGM2L1	0.000206586	-1.06797e-05	-0.000195906
MLH3	0.00142191	-1.11258e-05	-0.00141079
TM4SF1	-0.000226152	-1.16821e-05	0.000237834
TUFT1	2.50889e-05	-1.17108e-05	-1.33781e-05
TIGD1	7.07594e-05	-1.18364e-05	-5.8923e-05
WARS	-0.000653662	-1.20129e-05	0.000665675
RASSF8	1.00692e-05	-1.44882e-05	4.41904e-06
ANKRD12	0.0013982	-1.4748e-05	-0.00138345
LDLR	1.56668e-05	-1.48288e-05	-8.38013e-07
CLK4	2.43461e-05	-1.58331e-05	-8.51302e-06
VPS13C	0.00193621	-1.62736e-05	-0.00191994
SLC16A1	-1.3805e-05	-1.62881e-05	3.00931e-05
ODF3B	0.000128002	-1.63073e-05	-0.000111694
CBLB	0.000579759	-1.7005e-05	-0.000562753
TMC5	-1.27653e-05	-1.8164e-05	3.09293e-05
TRAF5	0.00024238	-2.05106e-05	-0.00022187
CEP162	0.00022012	-2.12209e-05	-0.0001989
HMGCS1	4.67481e-05	-2.16947e-05	-2.50533e-05
APOL2	1.53083e-05	-2.20951e-05	6.78676e-06
TRANK1	0.000299442	-2.30523e-05	-0.00027639
KDM3A	4.93903e-05	-2.3171e-05	-2.62193e-05
SLC48A1	-1.74352e-06	-2.33509e-05	2.50944e-05
CDC42EP3	0.00031955	-2.49916e-05	-0.000294559
TSC1	0.00137576	-2.5342e-05	-0.00135042
PLEC	-0.000311718	-2.55275e-05	0.000337245
EIF4EBP1	-0.000978275	-2.7564e-05	0.00100584
COL1A2	4.70575e-06	-2.90583e-05	2.43526e-05
ATP1B1	-0.000823265	-3.00811e-05	0.000853346
SASS6	2.42192e-05	-3.04298e-05	6.21062e-06
CENPW	-0.00105674	-3.16251e-05	0.00108837
AQP3	-0.000157409	-3.22039e-05	0.000189613
RYR2	0.000169574	-3.22421e-05	-0.000137332
LIMCH1	5.97293e-05	-3.29152e-05	-2.68141e-05
HSPA8	-0.00153738	-3.33611e-05	0.00157074
LRG1	-0.000220089	-3.51625e-05	0.000255251
SPTBN1	1.84915e-05	-3.63824e-05	1.7891e-05
LY6E	-0.00267561	-3.65113e-05	0.00271212
SFN	-0.00103017	-3.72431e-05	0.00106742
GBP3	-2.52834e-05	-3.78719e-05	6.31553e-05
MLXIP	0.000338452	-3.82246e-05	-0.000300228
PCM1	0.000224111	-4.12302e-05	-0.000182881
HMGA1	-0.00042336	-4.23053e-05	0.000465665
TPPP3	0.00034691	-4.23871e-05	-0.000304523
CLEC2D	0.00108377	-4.24775e-05	-0.00104129
SCGB2A1	-8.81268e-06	-4.28805e-05	5.16932e-05
ITGA3	1.38963e-05	-4.41971e-05	3.03008e-05
ADAM28	0.000848827	-4.4419e-05	-0.000804408
RBP1	-2.84632e-05	-4.73728e-05	7.5836e-05
HIST1H4C	-0.000183276	-4.73805e-05	0.000230657
FBXW7	0.00074633	-4.81273e-05	-0.000698203
ZNF280C	0.00018614	-4.9693e-05	-0.000136447
ZNF331	0.000298328	-5.07431e-05	-0.000247585
ZNF462	9.37781e-05	-5.1644e-05	-4.21341e-05
NMU	-0.00024709	-5.45994e-05	0.000301689
SESN2	1.26413e-06	-5.52008e-05	5.39367e-05
IGFBP4	-0.000480015	-5.82006e-05	0.000538215
HTR3A	-4.35006e-05	-5.85462e-05	0.000102047
S100A14	-0.00129037	-5.93017e-05	0.00134967
TGM2	-0.00108778	-5.96819e-05	0.00114746
ASNS	-2.71187e-06	-6.00074e-05	6.27192e-05
CEP83	0.000230567	-6.1462e-05	-0.000169105
DAAM1	0.000275935	-6.37668e-05	-0.000212168
MAL2	-0.00124002	-6.45829e-05	0.00130461
TCEAL4	-0.000119872	-6.45841e-05	0.000184456
CCP110	6.64869e-05	-6.56241e-05	-8.62825e-07
ZNF326	6.19206e-05	-6.5912e-05	3.99137e-06
EPHA2	0.000267562	-6.64813e-05	-0.00020108
CDC42SE2	-6.72817e-05	-6.66645e-05	0.000133946
CXCL17	4.06499e-05	-6.7555e-05	2.6905e-05
BEX2	-4.68219e-05	-6.78166e-05	0.000114638
STEAP4	0.000163274	-6.81556e-05	-9.51185e-05
SPEN	0.000341453	-6.84656e-05	-0.000272987
ITPR2	-8.29693e-05	-6.8961e-05	0.00015193
RNMT	0.000617434	-7.03804e-05	-0.000547054
CWF19L2	0.000898384	-7.25066e-05	-0.000825878
IL6ST	1.2658e-05	-7.29948e-05	6.03368e-05
ABHD5	0.000235759	-7.36544e-05	-0.000162105
SLC39A10	0.000102959	-7.65584e-05	-2.6401e-05
CYBRD1	-0.000691308	-7.75093e-05	0.000768818
GCC2	0.000742826	-7.90401e-05	-0.000663786
LCOR	0.000110729	-7.91684e-05	-3.15609e-05
HIST3H2A	-0.000267539	-8.15072e-05	0.000349046
ITGB4	-0.000557473	-8.1785e-05	0.000639258
C1orf21	-9.08585e-05	-8.34448e-05	0.000174303
COL4A2	-0.00135755	-8.3755e-05	0.0014413
GAPDH	-0.00282128	-8.5819e-05	0.0029071
CLDN10	-0.000419388	-8.65096e-05	0.000505897
BCL6	0.000551079	-8.83336e-05	-0.000462745
BPTF	5.49827e-05	-8.86063e-05	3.36236e-05
USP31	0.00024832	-8.94984e-05	-0.000158822
RFX3	0.00196716	-8.97827e-05	-0.00187738
CAVIN1	-0.000650374	-9.11691e-05	0.000741543
IGFBP3	-0.000133633	-9.2219e-05	0.000225852
ATXN1	0.00175363	-9.37799e-05	-0.00165985
AHCTF1	4.724e-05	-9.58658e-05	4.86258e-05
EIF3K	-0.00169192	-9.64956e-05	0.00178841
GBP1	0.000308325	-9.75698e-05	-0.000210755
CALD1	0.000157991	-0.000100027	-5.79648e-05
DNAH14	0.000295561	-0.000100799	-0.000194762
PSAT1	-1.19785e-05	-0.000101663	0.000113641
ZBTB41	0.000531021	-0.000102071	-0.00042895
RNF219	7.49822e-05	-0.000102925	2.79431e-05
S100A16	-0.000926915	-0.000104634	0.00103155
TUBB4B	-0.000382605	-0.000104992	0.000487597
ARID5B	0.000107395	-0.000105619	-1.77652e-06
NFAT5	0.00226736	-0.000105841	-0.00216152
CAPS	0.000203489	-0.000106643	-9.68462e-05
SLC39A14	-0.000648328	-0.000108179	0.000756507
RASGRP1	0.000248306	-0.000109792	-0.000138514
CCSER1	0.000350648	-0.00011	-0.000240648
KLHL24	0.00133199	-0.000110383	-0.00122161
APBA2	0.00013572	-0.000111573	-2.41472e-05
SPAG5	-0.000823308	-0.000111802	0.000935111
FOXO1	0.000278179	-0.000113251	-0.000164928
CDK6	6.98797e-05	-0.000113765	4.38855e-05
FOXC1	-3.92605e-05	-0.000114062	0.000153322
CEP152	0.000180639	-0.000117018	-6.36215e-05
OFD1	0.0014148	-0.000118102	-0.0012967
GPR137C	0.00130745	-0.000119178	-0.00118827
ARL6IP1	-0.00117552	-0.000122479	0.001298
USP8	0.00128337	-0.000122488	-0.00116088
RPS12	-0.00268593	-0.000123243	0.00280918
MECOM	0.000187534	-0.000123376	-6.41585e-05
ATF4	0.000242372	-0.000124167	-0.000118205
SLC12A8	0.000213244	-0.000126155	-8.7089e-05
TSPAN4	-0.000257359	-0.000126338	0.000383697
LACTB2	-0.00119981	-0.000127199	0.00132701
MT2A	-0.00135833	-0.000127232	0.00148556
NIPBL	0.000412236	-0.000127357	-0.000284879
CPM	0.00194793	-0.000130482	-0.00181744
SRFBP1	0.000170332	-0.000131793	-3.85386e-05
IRF1	0.000262311	-0.000132476	-0.000129836
E2F7	4.23762e-05	-0.000133189	9.08132e-05
ZNF512	0.000299378	-0.000136325	-0.000163053
TMX4	-7.19466e-06	-0.000137086	0.00014428
PDLIM1	-0.000751184	-0.00013713	0.000888314
APOA1	0.000354542	-0.000137182	-0.000217359
PCNX1	0.000285476	-0.000137592	-0.000147883
PTGES	-0.000503318	-0.000137922	0.000641239
RAPGEF5	0.000519639	-0.000139359	-0.000380279
FNIP1	0.00132812	-0.000142815	-0.00118531
FMN1	0.000562766	-0.000144825	-0.000417941
CEP290	0.000115642	-0.000146878	3.12362e-05
NR2F1	-0.000222284	-0.000152509	0.000374793
C12orf75	-0.00101635	-0.000152565	0.00116891
VPS36	0.00027662	-0.000157984	-0.000118636
IFITM3	-0.00197061	-0.000159137	0.00212975
RPL21	-0.00210882	-0.00015946	0.00226828
AGR3	0.000155932	-0.00016016	4.22811e-06
TNNT1	-8.95346e-05	-0.000165094	0.000254628
NPDC1	0.000459391	-0.000165155	-0.000294236
CFH	0.000173777	-0.000165837	-7.9405e-06
RPS27A	-0.00272445	-0.000167086	0.00289153
FAM110B	2.39345e-05	-0.000169244	0.000145309
ZNF107	0.000551063	-0.000170674	-0.000380389
RAB3IP	4.85319e-05	-0.000173869	0.000125337
RPS3A	-0.00248249	-0.000177854	0.00266034
CEP95	0.000973975	-0.000182113	-0.000791862
YOD1	0.000959722	-0.000182485	-0.000777236
RALGAPA1	0.00117623	-0.000183135	-0.00099309
SPEF2	0.000627976	-0.000185274	-0.000442701
VASN	1.80755e-05	-0.000186748	0.000168672
BRCA1	9.45483e-05	-0.000187539	9.29911e-05
OXTR	6.32291e-05	-0.0001896	0.000126371
GATA6	-0.000294289	-0.000189668	0.000483957
KCNK6	0.00326512	-0.000189869	-0.00307525
FER	0.000164181	-0.000192897	2.87159e-05
TCF7	0.000544293	-0.000193635	-0.000350659
MT1M	-0.00132038	-0.0001962	0.00151658
SH2D4A	-9.5847e-05	-0.000198533	0.00029438
SQLE	-0.000116603	-0.00019939	0.000315993
CAV1	-0.00014377	-0.000200962	0.000344732
LBH	5.23129e-05	-0.000201711	0.000149399
EFHC1	0.00279625	-0.000203808	-0.00259244
SRGAP1	0.000584636	-0.000207726	-0.00037691
MBNL2	0.000371339	-0.000208074	-0.000163265
MYLIP	0.000257595	-0.000208669	-4.89261e-05
SLC7A11	0.0017643	-0.000208719	-0.00155559
FAM149B1	0.000189161	-0.000208795	1.96339e-05
CDCA7	4.21624e-05	-0.000209905	0.000167743
UQCRH	-0.00135157	-0.000210753	0.00156232
RPL22L1	-0.000655393	-0.000212886	0.000868278
H1FX	-0.00103263	-0.000214391	0.00124703
TMEM173	-0.000139829	-0.000216425	0.000356254
ETV7	-0.000635983	-0.000217787	0.00085377
TFRC	-0.000544212	-0.000221544	0.000765756
HPS4	0.000447104	-0.00022542	-0.000221684
SLC4A7	0.000809953	-0.000232521	-0.000577432
MARCKSL1	-0.000566753	-0.000232878	0.000799631
GTF2H5	-0.00109296	-0.000233767	0.00132673
ZNF292	0.00148113	-0.000233952	-0.00124718
RTKN2	0.000131945	-0.000234782	0.000102836
ZNF217	0.000114633	-0.000234802	0.000120169
LMNA	0.00104175	-0.000236769	-0.000804978
DYNC2H1	0.00178751	-0.000237123	-0.00155039
MANF	-0.000807082	-0.000238125	0.00104521
PREX2	0.000524437	-0.000238341	-0.000286096
BRCA2	0.00032887	-0.00023909	-8.97798e-05
CSRP2	-0.000296335	-0.000239198	0.000535533
ATP2B4	7.94489e-06	-0.000240238	0.000232293
FAM107A	0.000458499	-0.000242391	-0.000216108
FGF18	0.000120303	-0.000244475	0.000124172
HELB	0.000459999	-0.00024601	-0.000213989
LGALS3BP	-0.00156763	-0.000246101	0.00181374
PUS7L	0.000262945	-0.000249158	-1.37877e-05
TRIM38	0.00221065	-0.000249669	-0.00196098
CDCA5	-6.80712e-05	-0.000250403	0.000318474
C6orf132	8.37772e-05	-0.000254249	0.000170472
PLOD2	0.000494159	-0.000254751	-0.000239408
PCMTD1	0.00109503	-0.000255202	-0.000839826
GCLM	1.16354e-05	-0.000255465	0.00024383
LAPTM4B	-0.000941603	-0.000256768	0.00119837
RNPC3	0.00144609	-0.000256822	-0.00118927
ERP27	-8.22268e-05	-0.000260971	0.000343198
DPYSL3	0.000275967	-0.000261622	-1.43446e-05
LMAN1	5.29519e-05	-0.000266155	0.000213203
PDIA4	-0.00101738	-0.000266742	0.00128413
DSEL	-0.00014835	-0.00026772	0.000416069
CFI	0.000367228	-0.000269205	-9.80232e-05
CBR3	-0.000269146	-0.00026977	0.000538916
RNF19A	0.000718077	-0.000270423	-0.000447654
PTPN4	0.00150112	-0.000271828	-0.0012293
FOLR3	-0.000495836	-0.000272599	0.000768436
CDCA3	-0.000301823	-0.00027439	0.000576212
HMGB3	-0.0016248	-0.000274503	0.0018993
DMKN	-3.93033e-05	-0.000274753	0.000314056
MPHOSPH9	0.000590817	-0.00027487	-0.000315947
GNAQ	0.000704397	-0.000275278	-0.000429118
FXYD3	-0.000286289	-0.000276633	0.000562922
VEGFA	0.0014911	-0.000277555	-0.00121354
AKAP9	0.000649023	-0.000281643	-0.00036738
BST2	-0.0011813	-0.00028255	0.00146385
SLF1	0.000472912	-0.000282696	-0.000190215
ATAD5	0.00016917	-0.000283585	0.000114415
H2AFJ	-0.00113949	-0.000283976	0.00142347
ID1	-0.000472206	-0.000284819	0.000757026
NSUN6	0.00299819	-0.00028495	-0.00271324
CHAMP1	-0.000334355	-0.000294693	0.000629048
TFAP2A	5.96108e-05	-0.000295882	0.000236271
ZNF141	0.00206333	-0.000296054	-0.00176727
SAA1	-0.00133365	-0.00029759	0.00163124
RBM12B	0.00109257	-0.000299133	-0.000793435
NUCB2	-0.00113413	-0.000300244	0.00143437
SLC38A2	0.000503874	-0.000300827	-0.000203047
NF1	0.00120865	-0.000301341	-0.000907305
ZNF714	0.000920533	-0.000301351	-0.000619182
RPL13A	-0.00197617	-0.00030156	0.00227773
PRPF4B	0.000865815	-0.000302692	-0.000563122
VPS13A	0.00115286	-0.000302853	-0.000850011
YPEL2	0.00111994	-0.000302862	-0.000817074
MAT2A	0.00209317	-0.000303059	-0.00179011
ANKRD11	0.000761285	-0.000304062	-0.000457223
AVIL	0.000703736	-0.000305893	-0.000397843
HSPH1	-0.000718707	-0.000306145	0.00102485
CTHRC1	4.81033e-05	-0.000308879	0.000260775
SOCS3	-0.000235749	-0.000310341	0.00054609
DDX11	0.000268126	-0.000315454	4.73274e-05
CDK13	0.00144749	-0.000315598	-0.00113189
LRP8	0.00036936	-0.000318536	-5.08243e-05
MTO1	9.87089e-05	-0.000319154	0.000220445
RSRP1	0.00243584	-0.000320635	-0.00211521
ZNF726	0.00160773	-0.000322332	-0.0012854
CCDC150	0.000391659	-0.00032532	-6.6339e-05
TAP1	-0.00164651	-0.000328349	0.00197485
NCL	-0.00063373	-0.000329618	0.000963348
BCL11A	0.00153507	-0.00033002	-0.00120505
CHI3L1	9.90249e-05	-0.000330498	0.000231473
CENPC	0.000650678	-0.000333805	-0.000316873
PPP6R2	0.00128117	-0.000336292	-0.00094488
COL18A1	0.000629148	-0.000336785	-0.000292364
COBLL1	0.00116418	-0.00033732	-0.000826862
LMO7	0.000626123	-0.00033744	-0.000288683
NCAPD3	0.000156093	-0.000339591	0.000183498
WEE1	0.000810412	-0.000342451	-0.000467961
HIVEP1	0.000458882	-0.000344518	-0.000114365
PLEKHG3	0.000484009	-0.00034479	-0.00013922
RIF1	0.000344904	-0.000345815	9.11436e-07
PARP14	0.0015361	-0.000346193	-0.00118991
CITED4	-0.00114794	-0.00035005	0.00149799
DCDC2	0.000469792	-0.000350488	-0.000119304
ODC1	-0.00040103	-0.000353211	0.00075424
CCDC25	-0.000577821	-0.000357752	0.000935573
ZNF83	0.00211371	-0.000358223	-0.00175549
HERC6	0.000289721	-0.000360375	7.06538e-05
MAFG	0.000510305	-0.000361575	-0.00014873
ZNF121	0.000648962	-0.00036314	-0.000285822
MTHFD2	-6.04058e-05	-0.000364097	0.000424502
ITGAV	0.000814917	-0.000365798	-0.000449119
ZNF37A	0.00131397	-0.000371097	-0.000942872
TSPYL2	0.00135838	-0.000371579	-0.0009868
UACA	0.001952	-0.00037166	-0.00158034
MLF1	0.000334448	-0.000376761	4.23126e-05
CHD2	0.00156988	-0.000377023	-0.00119285
FLNA	-0.0001739	-0.000377374	0.000551274
ANP32E	-0.001147	-0.000377988	0.00152499
TTK	-0.000408238	-0.00038183	0.000790068
GPATCH2L	0.00205831	-0.000381867	-0.00167644
ADGRG1	0.000276428	-0.000383385	0.000106957
PDK1	0.00288713	-0.000384765	-0.00250236
ZBTB10	0.000401897	-0.000388426	-1.34708e-05
CCDC82	0.00108845	-0.000389866	-0.000698582
IRF9	0.000849386	-0.000390915	-0.000458471
HSPE1	-0.00193494	-0.000391764	0.00232671
FBLIM1	0.00131822	-0.000396248	-0.000921973
PABPC1L	0.000260738	-0.00039751	0.000136772
PHLDB2	-2.73982e-05	-0.000397995	0.000425394
NDE1	0.000613869	-0.000402404	-0.000211464
GSTP1	-0.0025632	-0.000404158	0.00296736
SH3BP2	0.00173647	-0.000408831	-0.00132763
GADD45A	0.000862345	-0.000410548	-0.000451797
MT1X	-0.00107243	-0.000411337	0.00148377
TUBA1B	-0.00193666	-0.000412259	0.00234892
RHPN1	0.00130089	-0.000412902	-0.000887987
LAMP3	-0.00198108	-0.0004159	0.00239698
ATP13A3	0.00158285	-0.000416129	-0.00116673
PILRB	0.00114252	-0.00041734	-0.000725182
JPT1	-0.00234519	-0.00041835	0.00276354
AGO3	0.00290494	-0.000418454	-0.00248648
FAM83D	-0.000861117	-0.000418995	0.00128011
TFPI2	-0.000519598	-0.000420448	0.000940047
TROAP	4.978e-06	-0.000422239	0.000417261
CALR	-0.00238194	-0.000423576	0.00280552
PELI2	0.000654511	-0.000426443	-0.000228068
INTU	0.00155512	-0.000428188	-0.00112693
PELI1	0.00142439	-0.000428853	-0.000995536
RPS8	-0.00240504	-0.000429193	0.00283423
ZNF397	0.00249528	-0.000429385	-0.0020659
CDKN2C	-0.000592848	-0.000436907	0.00102975
NUFIP2	0.00132145	-0.000438322	-0.000883128
TNFAIP2	0.000726681	-0.000438365	-0.000288316
TTF2	0.000741804	-0.00044065	-0.000301154
ANLN	-0.000745054	-0.000443677	0.00118873
EPB41	0.00119275	-0.000444986	-0.000747763
ID4	0.000251151	-0.000446302	0.000195151
PRDX1	-0.00190783	-0.000449328	0.00235715
MCTP2	0.00283147	-0.000450626	-0.00238084
MYC	-7.08244e-05	-0.000451168	0.000521992
ALS2CL	0.00108255	-0.000452693	-0.000629861
KLK11	-0.000406975	-0.000453322	0.000860297
CCDC84	0.00238612	-0.000453938	-0.00193218
SLC40A1	-0.00100831	-0.000459442	0.00146775
ITGB8	0.0010693	-0.000461951	-0.000607346
RARRES1	-0.00033594	-0.000462245	0.000798185
PER2	0.00119599	-0.000466005	-0.00072999
SERPINB6	0.000198059	-0.000466816	0.000268757
LCN2	-0.000813753	-0.000475403	0.00128916
UPK3B	5.10152e-05	-0.000476511	0.000425495
ACSL4	-0.00165851	-0.000481616	0.00214013
CDH6	0.000439017	-0.000491865	5.28488e-05
VPS13D	0.000528801	-0.000492052	-3.67493e-05
FBXO32	0.00145605	-0.000492332	-0.000963722
REC8	0.000307633	-0.000493876	0.000186242
UHMK1	1.37681e-05	-0.000494124	0.000480356
MELTF	-0.000622096	-0.000494827	0.00111692
HIST1H1C	-0.000526536	-0.000495595	0.00102213
CPE	-0.00012292	-0.000495596	0.000618516
MAP9	0.00223075	-0.000499325	-0.00173143
HSPG2	0.00104034	-0.000500556	-0.000539786
KDM5A	0.000995892	-0.000502975	-0.000492917
CLU	0.000102273	-0.00050611	0.000403837
KLK8	-0.000615543	-0.000508491	0.00112403
SMAD1	0.000367511	-0.000508649	0.000141138
XRCC2	0.0012506	-0.000509458	-0.000741139
RAD9A	0.00121303	-0.000510223	-0.000702808
COL6A1	-5.77952e-05	-0.000511578	0.000569373
NFKBIZ	0.00274163	-0.000514702	-0.00222693
HSPB1	-0.00203736	-0.000517756	0.00255511
INO80D	0.00268311	-0.000519133	-0.00216397
FRAS1	0.000142909	-0.000521919	0.000379011
CSRP1	-0.000896907	-0.000522935	0.00141984
AHR	0.000890649	-0.000523815	-0.000366834
IGF2BP3	-0.000256274	-0.000525296	0.000781569
FAM160B1	0.00240141	-0.000525575	-0.00187584
COL12A1	-0.000396811	-0.000529316	0.000926127
FRMD4B	0.000690328	-0.000530061	-0.000160266
NET1	-0.000272135	-0.000531965	0.0008041
ADRA2C	-0.000422957	-0.000536279	0.000959236
ORC6	0.000728117	-0.000536511	-0.000191607
TRIM33	0.000910788	-0.000537143	-0.000373645
ADAMTS1	0.000608786	-0.000538459	-7.03278e-05
IFITM1	-0.00303527	-0.000541281	0.00357655
PSMA7	-0.00325563	-0.000541938	0.00379757
VMP1	0.0024243	-0.000542547	-0.00188175
PARP8	0.00144396	-0.000546688	-0.000897273
ATRX	0.000935164	-0.000551949	-0.000383215
BUB1B	-0.000185498	-0.000556635	0.000742134
CENPE	0.000208859	-0.000557534	0.000348676
CCNE2	0.000159631	-0.000563547	0.000403916
MYO9A	0.00136551	-0.000565891	-0.000799621
DDX39B	0.00164312	-0.000568219	-0.0010749
SRSF3	-0.00117679	-0.000569015	0.00174581
EMP2	7.7129e-06	-0.000569479	0.000561766
FAM43A	-0.000256378	-0.000572395	0.000828772
ZNF841	0.00111692	-0.00057265	-0.000544275
LRRN2	8.46007e-05	-0.000573057	0.000488457
ZNF195	0.000739241	-0.000576612	-0.000162629
UBR5	0.000698391	-0.00057774	-0.000120651
HMGN3	-4.04125e-05	-0.000578053	0.000618465
ST3GAL1	0.000531719	-0.000579342	4.76226e-05
DBF4	-0.000344613	-0.000579674	0.000924287
KLK10	-0.000430218	-0.000583479	0.0010137
ARL13B	0.000288705	-0.00058419	0.000295485
ITGB3	0.00114474	-0.000587907	-0.000556828
ZNF800	0.000637731	-0.000588691	-4.904e-05
NR2F2	0.000457198	-0.000594118	0.00013692
WDR60	0.00164673	-0.000594123	-0.00105261
NEBL	0.000825701	-0.000597127	-0.000228574
DGKH	0.00156297	-0.00059944	-0.000963527
SMG1	0.00150759	-0.00060194	-0.000905652
APOL1	-0.000340384	-0.00060576	0.000946143
RSF1	0.000987125	-0.00060613	-0.000380996
ZNF493	0.00293456	-0.000606324	-0.00232823
SH3PXD2A	0.000987807	-0.000606389	-0.000381418
MXRA5	0.000329964	-0.000606516	0.000276552
LYPD6B	0.000148948	-0.000606629	0.000457681
CMYA5	0.00116475	-0.000607541	-0.000557211
CCNL1	0.00241086	-0.000608046	-0.00180282
SLC1A5	-0.00108033	-0.000609048	0.00168938
SLC15A2	0.000448564	-0.000610157	0.000161593
SERPINH1	-0.000261051	-0.000614332	0.000875383
MSLN	0.00101545	-0.000618301	-0.000397149
PPFIBP1	0.000966446	-0.000618741	-0.000347705
SLC28A3	0.00154073	-0.00061911	-0.000921615
CHCHD10	-0.00121324	-0.000620923	0.00183416
SFPQ	0.00152577	-0.000622267	-0.0009035
KLK6	-0.0011461	-0.000625546	0.00177165
PSMB9	-0.00230315	-0.000629792	0.00293294
CFAP69	0.00173101	-0.000632077	-0.00109894
ZGRF1	0.00270972	-0.000632122	-0.0020776
WTAP	-0.000246911	-0.000637148	0.000884059
RHOV	0.000167464	-0.000637191	0.000469728
FAM102A	0.00137439	-0.000640049	-0.000734346
TMEM97	-0.000795196	-0.00064294	0.00143814
KIAA0232	0.00111621	-0.000645575	-0.000470635
B3GNT7	-0.000967491	-0.000648717	0.00161621
ECT2	-0.0003938	-0.000649929	0.00104373
PLP2	-0.00136139	-0.000650294	0.00201168
MBD5	0.00364797	-0.000651439	-0.00299654
ZNF254	0.00149119	-0.000651956	-0.000839237
IGFBP5	0.000324814	-0.000656258	0.000331444
ARHGAP26	0.000243616	-0.000659115	0.000415499
CADM1	-0.000448339	-0.000659849	0.00110819
ZNF644	0.00177171	-0.00066309	-0.00110862
FKBP4	-0.00141205	-0.000669099	0.00208115
ZNF35	0.000239074	-0.000669265	0.000430191
VWA1	-0.000702191	-0.000672088	0.00137428
SCNN1A	0.000285714	-0.000673353	0.000387639
TRA2B	0.000966679	-0.000674142	-0.000292538
CEP78	0.000463549	-0.000676883	0.000213334
SAA2	-0.000819931	-0.000677955	0.00149789
SMIM22	-0.00112923	-0.000680406	0.00180964
ARGLU1	0.000902021	-0.000685294	-0.000216727
RPL8	-0.00406352	-0.000686226	0.00474975
ADGRG6	0.000960392	-0.00069325	-0.000267141
RPS16	-0.00255587	-0.000699482	0.00325535
CP	0.00149248	-0.000700519	-0.00079196
PLCE1	0.0012591	-0.000701178	-0.000557926
PPP1R16B	0.000613012	-0.000702739	8.97267e-05
ZBTB20	0.00200119	-0.000707253	-0.00129394
PER3	0.000692657	-0.000707822	1.51653e-05
HMGN2	-0.00205569	-0.000708675	0.00276437
PPP1R9A	0.001351	-0.000710009	-0.000640993
C19orf33	-0.00108007	-0.000714669	0.00179474
MST1	0.00266534	-0.000717225	-0.00194812
SREK1	0.00272845	-0.000717341	-0.00201111
KRT19	-0.00193077	-0.000718932	0.0026497
SPOCK2	-0.000479312	-0.000721041	0.00120035
RRM2	-0.00125189	-0.000721587	0.00197348
IGFBP7	-0.000512544	-0.000724458	0.001237
CEP128	0.00156151	-0.00072521	-0.000836299
ZNF682	0.00154584	-0.000726531	-0.000819314
RUFY2	0.00116361	-0.000727247	-0.00043636
PAWR	0.000717624	-0.000729211	1.15864e-05
IGF2BP2	0.000635693	-0.000729464	9.37711e-05
PRKAA2	0.00169024	-0.000730697	-0.000959545
SOX17	0.000151561	-0.000731423	0.000579861
ARHGAP29	0.001389	-0.000735592	-0.000653408
SPTAN1	0.00114516	-0.000736314	-0.000408849
PCSK7	0.00322127	-0.000736541	-0.00248473
CCNL2	0.00245992	-0.000738548	-0.00172138
C1S	-0.000508439	-0.000740476	0.00124891
MMS22L	0.00079388	-0.000740675	-5.32048e-05
PALMD	0.00147483	-0.000742142	-0.000732692
KRT8	-0.00232462	-0.000743465	0.00306808
GOLGA8B	0.00236914	-0.000745495	-0.00162364
ID3	-0.00077966	-0.000747337	0.001527
RNF217	0.00230086	-0.000747813	-0.00155304
SYNJ2	0.000727479	-0.000749029	2.155e-05
MT1G	-0.00135165	-0.000751652	0.00210331
GOLGB1	0.00133655	-0.000752214	-0.000584335
RBM25	0.0015795	-0.000752555	-0.000826948
EDRF1	0.00195863	-0.000754205	-0.00120443
PTMS	-0.00131629	-0.000757393	0.00207368
PTGS1	0.00151641	-0.000758203	-0.000758208
RPS6KA5	0.000922894	-0.000770451	-0.000152443
ATF7IP	0.00120828	-0.000776154	-0.000432126
PTN	0.000207509	-0.000777396	0.000569886
PARD6B	0.000511729	-0.000778384	0.000266655
FKBP11	0.000889151	-0.000780052	-0.000109099
BAZ2B	0.0023689	-0.000780063	-0.00158884
SETD2	0.000631268	-0.000780953	0.000149685
PCDH7	0.000579255	-0.000786121	0.000206866
FZD3	0.00162846	-0.000788102	-0.000840363
NPIPB5	0.00208816	-0.000788951	-0.00129921
C3	-0.000308042	-0.00079279	0.00110083
LUC7L3	0.00172196	-0.000795718	-0.000926238
CRABP2	-0.000790332	-0.000801581	0.00159191
MEST	-0.000992404	-0.000806228	0.00179863
GEN1	0.00127999	-0.000808093	-0.000471901
UVSSA	0.00280255	-0.00080944	-0.00199311
LENG8	0.00352645	-0.000811354	-0.0027151
GOLM1	-0.0014798	-0.000814493	0.0022943
COL4A1	-0.000646641	-0.000818143	0.00146478
ZNF638	0.00141688	-0.000824608	-0.000592272
BHLHE41	0.00164628	-0.00082575	-0.000820528
FUS	0.00173876	-0.000829477	-0.000909279
PAX8	0.00153441	-0.000835133	-0.000699278
TNFRSF25	0.00133719	-0.000836881	-0.000500312
DDHD1	0.00410059	-0.000838591	-0.003262
KIFC2	0.0028925	-0.000839109	-0.00205339
ZNF418	0.00132864	-0.000840939	-0.000487705
PAN2	0.00180899	-0.00084428	-0.000964714
SRGAP3	0.000821705	-0.000847618	2.59132e-05
NKTR	0.00270583	-0.000847757	-0.00185807
SUCO	0.000587796	-0.000849275	0.000261478
CDKN2A	-0.000596632	-0.000850143	0.00144678
EXPH5	0.000826342	-0.000850209	2.38664e-05
LMNB1	-0.00204657	-0.000851964	0.00289853
N4BP2L2	0.00281431	-0.000860359	-0.00195395
GLIS3	0.00243872	-0.000860421	-0.0015783
MYBL2	-0.00109822	-0.000872463	0.00197068
MXD3	0.000162828	-0.000873397	0.000710569
TAF1D	0.00278671	-0.000874399	-0.00191231
PCF11	0.00231784	-0.00087697	-0.00144087
HJURP	0.000481073	-0.000877975	0.000396903
HSP90AB1	-0.00248313	-0.00088389	0.00336702
SELENOM	-0.00135827	-0.000884745	0.00224302
RANBP17	0.00135839	-0.000885469	-0.000472919
ERCC6L2	0.00220839	-0.00088779	-0.0013206
CDC25B	-0.000362594	-0.000892993	0.00125559
C21orf58	0.000323536	-0.000893827	0.000570291
ARHGAP32	0.00263557	-0.000898238	-0.00173734
OPTN	-0.000634891	-0.000899137	0.00153403
MEIS2	0.00279077	-0.000903891	-0.00188688
FAM111B	-6.39029e-05	-0.000911267	0.00097517
PHGDH	-9.91265e-05	-0.000913712	0.00101284
CFB	0.000346439	-0.000914272	0.000567833
ZRANB3	0.00202866	-0.000915564	-0.0011131
ASRGL1	0.0011664	-0.000930755	-0.00023565
KNL1	-9.31806e-05	-0.000931383	0.00102456
HSPD1	-0.000856606	-0.000937926	0.00179453
GOLGA4	0.00147115	-0.000939482	-0.00053167
TMPO	-0.00138826	-0.000942124	0.00233039
UCHL1	0.000327634	-0.000942198	0.000614564
PDLIM4	-0.00220616	-0.000945705	0.00315186
IL1R1	-9.74337e-05	-0.000946451	0.00104389
HTRA1	-0.00383002	-0.000947772	0.00477779
TPD52L1	0.00135346	-0.000952465	-0.000400996
BEX3	-0.00125703	-0.000954574	0.0022116
BDP1	0.00195146	-0.000956256	-0.000995205
ZMYM2	0.00207853	-0.000957359	-0.00112117
SMC2	-0.000473234	-0.00095833	0.00143156
BBC3	-0.000974816	-0.000959014	0.00193383
MT1E	-0.00261205	-0.000960274	0.00357232
DTL	-0.000164356	-0.00096068	0.00112504
ARID1B	0.00323022	-0.000963639	-0.00226658
RAPGEF3	0.00188293	-0.000964302	-0.000918625
E2F8	0.000353981	-0.000969851	0.00061587
CLSPN	5.9232e-05	-0.000972507	0.000913275
ZNF667	0.00122757	-0.00098029	-0.000247282
ANKRD36	0.00176338	-0.0009827	-0.000780684
ECHDC2	0.00156908	-0.000989589	-0.000579487
ATM	0.00401843	-0.000991427	-0.00302701
CEP295	0.00163142	-0.000996134	-0.000635288
EPS8L1	0.00145109	-0.00100109	-0.00045
CDCA8	-0.000663779	-0.00100426	0.00166804
HMGB1	-0.00099517	-0.00100454	0.00199971
S100A13	-0.00138323	-0.00100811	0.00239134
ATF7IP2	0.00223306	-0.0010088	-0.00122426
MDK	-0.00121346	-0.00101753	0.00223099
NECTIN3	0.000910849	-0.00102231	0.000111462
WDR27	0.00314732	-0.00102252	-0.00212481
EPCAM	-0.00171679	-0.0010296	0.00274638
ODF2L	0.00244064	-0.00103158	-0.00140906
SFXN5	0.00354321	-0.00103217	-0.00251104
SLFN13	0.00110121	-0.00103241	-6.87959e-05
MEIS1	0.00117266	-0.00103537	-0.00013729
LMCD1	0.0022682	-0.00103856	-0.00122964
PERP	-0.00185321	-0.00103971	0.00289293
OGT	0.00269376	-0.00104591	-0.00164785
SLC38A1	0.000486527	-0.0010601	0.000573577
SGO2	0.000242083	-0.00106225	0.000820165
ZNF18	0.000234399	-0.00106445	0.000830052
ATP10D	0.00106382	-0.00106621	2.38908e-06
TTC14	0.0030804	-0.00106698	-0.00201342
MYSM1	0.00169259	-0.00107126	-0.000621332
ZNF506	0.0014188	-0.00107417	-0.000344624
PNN	0.00197834	-0.00107568	-0.000902662
RFTN1	-0.00156259	-0.00107601	0.0026386
FAM227A	0.00140701	-0.00107614	-0.000330877
CACYBP	-0.00191256	-0.00108344	0.002996
PRPF38B	0.00203024	-0.00108406	-0.000946174
SRSF11	0.00226716	-0.00108948	-0.00117768
RAB11FIP2	0.00135508	-0.00109674	-0.000258339
PPA1	-0.00128068	-0.00109768	0.00237836
SOX5	0.00221555	-0.00110357	-0.00111198
GTSE1	6.41543e-06	-0.00110503	0.00109861
IFI27	-0.00171776	-0.00111007	0.00282783
HOXB3	0.00166562	-0.00111853	-0.000547091
DHCR24	-0.000267047	-0.00112714	0.00139418
ZRANB2	0.00295438	-0.00113732	-0.00181706
RPL39L	-0.00162	-0.00113986	0.00275986
CENPJ	0.00113261	-0.00114256	9.95543e-06
AAK1	0.00160417	-0.00114542	-0.000458754
PIAS2	0.0038005	-0.00114993	-0.00265058
CRIP1	-0.00106374	-0.00115311	0.00221685
MCM7	0.000111594	-0.00115665	0.00104505
SMC1A	-0.000671194	-0.00116111	0.0018323
KIF14	-0.000187494	-0.00116431	0.0013518
MROH1	0.00252634	-0.00116911	-0.00135723
LONRF1	0.00287227	-0.00117186	-0.00170041
CLDN3	-0.00144249	-0.00117243	0.00261491
AFDN	0.00154801	-0.00117542	-0.000372588
HIST2H2BE	0.000950086	-0.00117691	0.000226827
RPGR	0.00342763	-0.00117729	-0.00225034
HNRNPH1	0.000549985	-0.00118393	0.000633949
ZNF503	0.000284927	-0.0011916	0.000906673
CENPU	-0.00132576	-0.00119961	0.00252537
AHI1	0.00267585	-0.00120081	-0.00147504
TSHZ2	0.00226067	-0.00120222	-0.00105845
SLPI	-0.00215704	-0.00120542	0.00336246
NFATC2IP	0.00177334	-0.00120562	-0.000567724
MT1F	-0.00137943	-0.00120704	0.00258647
TEAD1	0.0021063	-0.001219	-0.000887305
TPM1	0.00112711	-0.00122249	9.53823e-05
EIF4A2	0.000660311	-0.00122522	0.000564912
FERMT2	0.000547745	-0.00122926	0.000681517
CCDC18	0.000463771	-0.00122993	0.000766156
TUBB	-0.00224859	-0.00123004	0.00347864
MIS18BP1	0.000517001	-0.00123606	0.000719056
AKAP12	0.00062354	-0.00123973	0.000616188
MCM3	-0.00112601	-0.0012476	0.00237361
NRBP2	0.00315635	-0.00125019	-0.00190617
E2F1	0.000396548	-0.00125562	0.000859069
RAD51AP1	0.00014349	-0.00125712	0.00111363
LPP	0.00114327	-0.0012598	0.000116527
HOXB4	0.00039784	-0.00126272	0.000864881
OSMR	-4.26056e-05	-0.00127342	0.00131603
USP53	0.00293102	-0.00128086	-0.00165016
RIMKLB	0.00285445	-0.00128194	-0.00157251
PTPN13	0.0016151	-0.00128558	-0.000329516
PBX1	0.00132607	-0.00128637	-3.96957e-05
PATJ	0.00150521	-0.00128825	-0.000216961
EDN2	0.000248007	-0.00129581	0.0010478
SPATA6L	0.00555877	-0.00129759	-0.00426118
AURKB	6.93364e-05	-0.00129774	0.00122841
FAM111A	0.00130941	-0.00130006	-9.34972e-06
KIFC1	0.000417514	-0.00130135	0.000883837
NDC80	-0.00118171	-0.00130554	0.00248725
NFXL1	0.000808673	-0.00131358	0.00050491
TACC3	-0.000809317	-0.00131476	0.00212408
SULF1	0.000235139	-0.00132338	0.00108824
POLQ	0.00115192	-0.00132741	0.000175492
ONECUT2	-0.000535518	-0.00133007	0.00186559
INTS6	0.00403191	-0.00133372	-0.00269819
FCMR	-0.0011401	-0.00133861	0.00247871
POU5F1	0.00288539	-0.00134127	-0.00154413
MDM4	0.00215957	-0.00134391	-0.000815661
GAS1	-0.00171589	-0.00134514	0.00306103
UBE2S	-0.00180066	-0.00134616	0.00314683
VPS53	0.00312345	-0.00134962	-0.00177383
INPPL1	0.00275126	-0.00135089	-0.00140037
CREBZF	0.00361755	-0.00135596	-0.00226159
TMEM231	0.00276882	-0.00135697	-0.00141184
CCDC14	0.00213292	-0.00136304	-0.000769884
GFOD1	0.0015013	-0.00136595	-0.000135342
PLK1	-0.000392201	-0.00136932	0.00176152
SLC7A2	0.00135558	-0.00137329	1.77101e-05
PBK	-0.00200254	-0.0013752	0.00337774
PGGHG	0.00232275	-0.00138352	-0.000939224
PDE4D	0.00343682	-0.00138692	-0.00204989
ESR1	0.00209453	-0.00139132	-0.000703215
PLIN5	0.000586364	-0.0013926	0.000806234
LAMA5	0.00147103	-0.0013937	-7.73355e-05
SYNE2	0.000381645	-0.00140667	0.00102503
PTAR1	0.00321185	-0.00140758	-0.00180428
RNF207	0.00172123	-0.00140871	-0.000312518
TACC1	0.000616326	-0.00141612	0.000799796
RFC4	-0.000507251	-0.00142837	0.00193562
ZNF708	0.00266656	-0.00144756	-0.001219
CKAP2	-0.00107365	-0.00145512	0.00252877
RECQL4	0.00165163	-0.00146028	-0.000191352
CHTF18	0.00238655	-0.00147858	-0.000907973
KIF20B	-0.000169021	-0.00147976	0.00164878
STMN1	-0.0012052	-0.00148345	0.00268865
CHEK1	0.001438	-0.00148686	4.88561e-05
PTGER1	0.000586621	-0.00149695	0.000910332
SELENOW	-0.00167734	-0.00149896	0.0031763
TMEM67	0.00286089	-0.00150084	-0.00136005
ZNF587	0.0026878	-0.00150693	-0.00118086
SPINT2	-0.00266291	-0.00150819	0.00417111
TPM2	-0.000294611	-0.00151796	0.00181257
BARD1	0.00119991	-0.00153235	0.000332434
GOLGA8A	0.0030741	-0.00153876	-0.00153534
CDC14A	0.00483438	-0.00155063	-0.00328376
SDC4	-0.00179464	-0.00155071	0.00334535
C2orf88	0.000879703	-0.00155875	0.000679049
NPW	-0.00155655	-0.00157492	0.00313147
ZNF519	0.0028928	-0.00158678	-0.00130602
NASP	-0.000395287	-0.00160134	0.00199663
C1R	-0.00169623	-0.00160135	0.00329757
PRUNE2	0.003035	-0.00160604	-0.00142896
NUF2	-0.00037073	-0.00160609	0.00197682
CD47	-0.000607963	-0.00161286	0.00222083
ATAD2	7.20093e-05	-0.00162574	0.00155373
H2AFX	-0.00061081	-0.00163364	0.00224445
PRC1	-0.000225046	-0.00163438	0.00185943
BTC	0.000636857	-0.00164201	0.00100515
LDHB	-0.00211312	-0.00164331	0.00375644
TBL1XR1	0.00133606	-0.00164473	0.000308669
MCM4	-0.00132929	-0.001651	0.00298029
MACF1	0.00193023	-0.00165679	-0.000273446
ATP10B	0.000559232	-0.00165706	0.00109783
RBM38	-0.000993188	-0.00165859	0.00265178
KRT18	-0.00161462	-0.00166382	0.00327845
H2AFZ	-0.00191974	-0.0016822	0.00360194
FAM76B	0.00213747	-0.00168559	-0.000451878
SRSF10	0.00291558	-0.00170056	-0.00121502
KIF23	-0.000312843	-0.00170273	0.00201558
CEP55	-0.00103427	-0.00170696	0.00274123
LAT	0.0016469	-0.00171371	6.68056e-05
KPNA2	-0.00107605	-0.00171524	0.00279129
PCNA	-0.00129717	-0.00172171	0.00301888
KIF2C	-0.00161718	-0.00172265	0.00333983
CLIC5	0.00105373	-0.00174002	0.000686292
PHACTR1	0.0034156	-0.00174108	-0.00167453
ITGA1	0.00609209	-0.00174418	-0.00434791
BCAT1	-0.00144962	-0.00175005	0.00319967
ZNF431	0.00297226	-0.00178044	-0.00119182
DOCK7	0.0026319	-0.00178612	-0.000845775
ARHGAP11A	0.000580885	-0.00178632	0.00120544
MUC1	0.00114223	-0.00179284	0.000650608
SHPRH	0.00404197	-0.00179392	-0.00224805
WFDC2	-0.00112407	-0.00179466	0.00291872
ANKRD36C	0.00225555	-0.00181219	-0.000443355
PTP4A3	0.00166708	-0.00182926	0.000162185
MYL9	0.000504489	-0.00183453	0.00133004
ARL5B	0.00394717	-0.00183887	-0.00210829
NEK2	-0.000590002	-0.00185314	0.00244314
CD9	-0.00161357	-0.00186827	0.00348184
CENPN	-0.00153439	-0.00188033	0.00341472
SLC22A5	0.0041654	-0.00188894	-0.00227646
TRNP1	-0.000875644	-0.00188912	0.00276476
SLC34A2	-0.0007127	-0.0018895	0.0026022
ASPM	0.000551446	-0.0019137	0.00136226
ELF3	0.000963085	-0.00191551	0.000952424
CCNA2	-0.00218334	-0.00191814	0.00410148
FBXO5	-0.000691608	-0.00193409	0.0026257
WT1	-0.000173746	-0.00193666	0.00211041
ZMAT1	0.00633377	-0.00196516	-0.00436861
CDK1	-0.000787035	-0.00196599	0.00275303
CA9	0.000555469	-0.00196674	0.00141127
BICD1	0.00265458	-0.00198081	-0.00067377
NCAPG	-0.000353569	-0.00199831	0.00235188
PTTG1	-0.00206505	-0.00200266	0.00406771
CDC6	-0.000227796	-0.00200526	0.00223306
MORC4	0.000330423	-0.0020088	0.00167838
TPX2	-0.00100336	-0.00203028	0.00303364
LYRM1	-0.00137399	-0.00204022	0.00341421
COL27A1	0.00337125	-0.00205645	-0.00131479
USP1	-0.00216043	-0.00207232	0.00423275
SELENBP1	0.00188125	-0.00211308	0.000231823
PDZK1IP1	-0.00239005	-0.00212802	0.00451807
NUCKS1	-0.00141862	-0.00213318	0.00355179
ZWINT	-0.000719856	-0.00215084	0.00287069
CKS1B	-0.0017082	-0.00216325	0.00387145
CKAP2L	-0.000550918	-0.00218034	0.00273126
WDR90	0.00436313	-0.00222088	-0.00214225
DEPDC1	-0.000888524	-0.00226185	0.00315037
SMC4	0.000624519	-0.00228312	0.0016586
CENPF	-0.000508755	-0.00228777	0.00279652
KIF20A	-0.00222664	-0.00229081	0.00451745
SYNE1	0.00638514	-0.00231455	-0.00407058
HELLS	0.00113049	-0.00237769	0.0012472
RFLNB	-0.00160086	-0.00238071	0.00398157
CDT1	-0.000814048	-0.00241297	0.00322702
LONRF2	0.00302866	-0.00244413	-0.000584532
CCNB1	-0.000859055	-0.00244779	0.00330684
SPC24	-8.055e-05	-0.002514	0.00259455
MCM6	-0.000573554	-0.00252171	0.00309526
VNN1	0.00503832	-0.00252931	-0.00250901
MCM10	0.000558702	-0.00253346	0.00197475
MAD2L1	-0.00196613	-0.00256708	0.0045332
CENPM	-0.000189649	-0.00257836	0.00276801
PLA2R1	0.00737091	-0.0026251	-0.0047458
UBE2T	-0.00227171	-0.00264606	0.00491777
NUSAP1	-0.000803182	-0.0026633	0.00346649
BIRC5	-0.00234186	-0.00269091	0.00503277
FANCI	0.000103341	-0.0027266	0.00262326
PLEKHA4	0.00188172	-0.002775	0.000893281
MAOB	-0.00434064	-0.00280731	0.00714795
CKS2	-0.00134061	-0.00280808	0.00414869
PALM3	0.00448688	-0.00284087	-0.001646
SPC25	-0.00282004	-0.00285107	0.00567111
MKI67	-0.0014962	-0.00292929	0.00442549
TK1	-0.00117205	-0.00293021	0.00410225
CDCA2	-0.000325153	-0.00294727	0.00327242
HMGB2	-0.00179824	-0.00297323	0.00477147
KIF4A	-0.00112677	-0.00298167	0.00410845
EPHB6	-0.000360049	-0.00298896	0.00334901
FOXM1	-0.000652002	-0.00301186	0.00366386
CENPA	-0.00120973	-0.003057	0.00426673
TYMS	-0.00152989	-0.00307071	0.0046006
KIF11	-0.00126399	-0.00309641	0.0043604
SAMD11	-0.000718609	-0.00312485	0.00384346
CDC20	-0.00074395	-0.00313752	0.00388147
CCNB2	-0.00157249	-0.00317819	0.00475068
GINS2	-8.84433e-06	-0.0032306	0.00323944
PCLAF	-0.00175534	-0.0032667	0.00502204
PHF19	-0.00180111	-0.00329124	0.00509235
AURKA	-0.00160732	-0.00330266	0.00490999
TOP2A	-0.00179853	-0.00346889	0.00526742
HMMR	-0.00158204	-0.0034745	0.00505654
SGO1	-0.000624743	-0.00355921	0.00418396
KIF15	0.000572602	-0.00374764	0.00317504
DLGAP5	-0.00148762	-0.00396077	0.00544839
UBE2C	-0.0023889	-0.00436735	0.00675624
[truncated: 1 more rows]

## Sheet: Figure 4c
Figures 4c
Patient	Replicate	glycolysis ATP Production Rate (Basal) (pmol/min)	OXPHOS ATP Production Rate (Basal) (pmol/min)	% Glycolysis (Basal)	% Oxidative Phosphorylation (Basal)
P04_T1	1	91.4902	108.39	45.7724	54.2276
P04_T1	2	93.6519	101.401	48.0136	51.9864
P04_T1	3	113.035	86.9667	56.5169	43.4831
P04_T1	4	83.944	106.02	44.1894	55.8106
P04_T2	1	401.057	97.2745	80.4799	19.5201
P04_T2	2	561.566	19.5617	96.6338	3.36616
P04_T2	3	564.146	6.92016	98.7882	1.2118
P04_T2	4	560.54	8.52221	98.5024	1.49759
P08_T1	1	84.4203	155.793	35.1439	64.8561
P08_T1	2	151.482	137.916	52.3438	47.6562
P08_T1	3	152.893	153.382	49.9202	50.0798
P08_T2	1	197.073	198.941	49.7642	50.2358
P08_T2	2	285.019	224.153	55.9769	44.0231
P08_T2	3	287.077	151.597	65.4419	34.5581
P08_T3	1	273.141	258.736	51.3541	48.6459
P08_T3	2	217.285	251.364	46.3641	53.6359
P08_T3	3	272.632	223.045	55.002	44.998

## Sheet: Figure 4d
Figure 4d
Patient	Replicate	glycolysis ATP Production Rate (Basal) (pmol/min)	OXPHOS ATP Production Rate (Basal) (pmol/min)	% Glycolysis (Basal)	% Oxidative Phosphorylation (Basal)
P16	1	210.879	90.7548	69.1637	30.8364
P16	2	230.581	50.1382	82.1086	17.8914
P16	3	160.662	70.1091	70.0932	29.9068
P17	1	90.5694	110.17	46.1413	53.8587
P17	2	80.769	80.5513	50.6284	49.3716
P17	3	160.149	120.542	56.2846	43.7154
P21	1	230.772	230.004	50.8206	49.1794
P21	2	280.254	290.176	49.1974	50.8026
P21	3	300.06	230.205	56.4353	43.5647
P23	1	210.229	280.11	43.0269	56.9731
P23	2	250.563	290.227	46.6565	53.3435
P23	3	170.92	280.537	38.5729	61.4271

## Sheet: Supp Fig 7c
Supplementary Figure 7c
KEGG-ARGININE-AND-PROLINE-METABOLISM
Tukey multiple comparisons of means
95% family-wise confidence level
Fit: aov(formula = int.data[MAP_KEGG[i], x] ~ int.patient[x] + as.factor(int.time)[x] + int.phase[x])
$`int.patient[x]`
diff lwr upr p adj
Patient_5-Patient_4 -0.005180300 -0.0115980447 0.0012374447 0.1936564
Patient_6-Patient_4 -0.028067945 -0.0345922240 -0.0215436656 0.0000000
Patient_7-Patient_4 -0.021988344 -0.0260661401 -0.0179105474 0.0000000
Patient_8-Patient_4 -0.045300172 -0.0507101712 -0.0398901731 0.0000000
Patient_9-Patient_4 -0.026650326 -0.0324938033 -0.0208068491 0.0000000
Patient_6-Patient_5 -0.022887645 -0.0306073340 -0.0151679556 0.0000000
Patient_7-Patient_5 -0.016808044 -0.0226094061 -0.0110066814 0.0000000
Patient_8-Patient_5 -0.040119872 -0.0469239497 -0.0333157945 0.0000000
Patient_9-Patient_5 -0.021470026 -0.0286235992 -0.0143164532 0.0000000
Patient_7-Patient_6 0.006079601 0.0001605997 0.0119986024 0.0400663
Patient_8-Patient_6 -0.017232227 -0.0241368812 -0.0103275735 0.0000000
Patient_9-Patient_6 0.001417619 -0.0058316834 0.0086669206 0.9936416
Patient_8-Patient_7 -0.023311828 -0.0279740648 -0.0186495920 0.0000000
Patient_9-Patient_7 -0.004661982 -0.0098209148 0.0004969499 0.1033021
Patient_9-Patient_8 0.018649846 0.0123845247 0.0249151671 0.0000000
$`as.factor(int.time)[x]`
diff lwr upr p adj
2-1 -0.005355477 -0.008241296 -0.0024696587 0.0000411
3-1 -0.004150395 -0.008656500 0.0003557106 0.0784284
3-2 0.001205083 -0.002826781 0.0052369464 0.7630755
$`int.phase[x]`
diff lwr upr p adj
G2M-G1 -0.005953620 -0.0091566032 -0.0027506370 0.0000398
S-G1 -0.003727102 -0.0070585655 -0.0003956388 0.0237606
S-G2M 0.002226518 -0.0004691558 0.0049221918 0.1286349
KEGG-BETA-ALANINE-METABOLISM
Tukey multiple comparisons of means
95% family-wise confidence level
Fit: aov(formula = int.data[MAP_KEGG[i], x] ~ int.patient[x] + as.factor(int.time)[x] + int.phase[x])
$`int.patient[x]`
diff lwr upr p adj
Patient_5-Patient_4 -0.0075614478 -0.0145684202 -0.0005544754 0.0256784
Patient_6-Patient_4 -0.0121821669 -0.0193054550 -0.0050588788 0.0000165
Patient_7-Patient_4 -0.0128427378 -0.0172949258 -0.0083905497 0.0000000
Patient_8-Patient_4 -0.0183750006 -0.0242817040 -0.0124682972 0.0000000
Patient_9-Patient_4 -0.0074101498 -0.0137901298 -0.0010301697 0.0120332
Patient_6-Patient_5 -0.0046207191 -0.0130491705 0.0038077323 0.6232244
Patient_7-Patient_5 -0.0052812899 -0.0116152885 0.0010527087 0.1644872
Patient_8-Patient_5 -0.0108135528 -0.0182423282 -0.0033847773 0.0004839
Patient_9-Patient_5 0.0001512981 -0.0076590607 0.0079616569 0.9999999
Patient_7-Patient_6 -0.0006605708 -0.0071230092 0.0058018675 0.9997192
Patient_8-Patient_6 -0.0061928337 -0.0137314195 0.0013457521 0.1775653
Patient_9-Patient_6 0.0047720172 -0.0031428597 0.0126868940 0.5192959
Patient_8-Patient_7 -0.0055322629 -0.0106225498 -0.0004419759 0.0239882
Patient_9-Patient_7 0.0054325880 -0.0001999977 0.0110651736 0.0660645
Patient_9-Patient_8 0.0109648508 0.0041242962 0.0178054055 0.0000732
$`as.factor(int.time)[x]`
diff lwr upr p adj
2-1 -0.0065556003 -0.009706373 -0.003404828 0.0000033
3-1 -0.0069082572 -0.011828078 -0.001988436 0.0028782
3-2 -0.0003526569 -0.004754695 0.004049382 0.9807425
$`int.phase[x]`
diff lwr upr p adj
G2M-G1 -0.006343930 -0.009840986 -0.002846874 0.0000637
S-G1 -0.001159688 -0.004797020 0.002477645 0.7351845
S-G2M 0.005184242 0.002241072 0.008127412 0.0001093
KEGG-CELL-CYCLE
Tukey multiple comparisons of means
95% family-wise confidence level
Fit: aov(formula = int.data[MAP_KEGG[i], x] ~ int.patient[x] + as.factor(int.time)[x] + int.phase[x])
$`int.patient[x]`
diff lwr upr p adj
Patient_5-Patient_4 0.043887029 0.033751045 0.05402301 0.0000000
Patient_6-Patient_4 0.045540450 0.035236208 0.05584469 0.0000000
Patient_7-Patient_4 0.008801013 0.002360669 0.01524136 0.0013880
Patient_8-Patient_4 0.050586870 0.042042488 0.05913125 0.0000000
Patient_9-Patient_4 0.072474521 0.063245517 0.08170353 0.0000000
Patient_6-Patient_5 0.001653420 -0.010538814 0.01384566 0.9988861
Patient_7-Patient_5 -0.035086017 -0.044248506 -0.02592353 0.0000000
Patient_8-Patient_5 0.006699841 -0.004046305 0.01744599 0.4805788
Patient_9-Patient_5 0.028587492 0.017289363 0.03988562 0.0000000
Patient_7-Patient_6 -0.036739437 -0.046087722 -0.02739115 0.0000000
Patient_8-Patient_6 0.005046421 -0.005858573 0.01595141 0.7744861
Patient_9-Patient_6 0.026934071 0.015484751 0.03838339 0.0000000
Patient_8-Patient_7 0.041785858 0.034422468 0.04914925 0.0000000
Patient_9-Patient_7 0.063673508 0.055525652 0.07182136 0.0000000
Patient_9-Patient_8 0.021887651 0.011992399 0.03178290 0.0000000
$`as.factor(int.time)[x]`
diff lwr upr p adj
2-1 -0.002015911 -0.006573683 0.0025418600 0.5535619
3-1 -0.006768287 -0.013885088 0.0003485145 0.0663856
3-2 -0.004752375 -0.011120174 0.0016154236 0.1869916
$`int.phase[x]`
diff lwr upr p adj
G2M-G1 0.031663570 0.026604879 0.036722261 0.0000000
S-G1 0.029223835 0.023962227 0.034485444 0.0000000
S-G2M -0.002439735 -0.006697197 0.001817728 0.3711536
KEGG-DNA-REPLICATION
Tukey multiple comparisons of means
95% family-wise confidence level
Fit: aov(formula = int.data[MAP_KEGG[i], x] ~ int.patient[x] + as.factor(int.time)[x] + int.phase[x])
$`int.patient[x]`
diff lwr upr p adj
Patient_5-Patient_4 0.050238981 0.035557004 0.06492096 0.0000000
Patient_6-Patient_4 0.046786667 0.031860970 0.06171236 0.0000000
Patient_7-Patient_4 0.006794276 -0.002534563 0.01612312 0.2999162
Patient_8-Patient_4 0.069717743 0.057341203 0.08209428 0.0000000
Patient_9-Patient_4 0.090997150 0.077628935 0.10436536 0.0000000
Patient_6-Patient_5 -0.003452313 -0.021112769 0.01420814 0.9936521
Patient_7-Patient_5 -0.043444704 -0.056716573 -0.03017284 0.0000000
Patient_8-Patient_5 0.019478763 0.003912967 0.03504456 0.0048911
Patient_9-Patient_5 0.040758169 0.024392827 0.05712351 0.0000000
Patient_7-Patient_6 -0.039992391 -0.053533384 -0.02645140 0.0000000
Patient_8-Patient_6 0.022931076 0.007135190 0.03872696 0.0005076
Patient_9-Patient_6 0.044210483 0.027626140 0.06079483 0.0000000
Patient_8-Patient_7 0.062923467 0.052257595 0.07358934 0.0000000
Patient_9-Patient_7 0.084202874 0.072400702 0.09600504 0.0000000
Patient_9-Patient_8 0.021279406 0.006946132 0.03561268 0.0003385
$`as.factor(int.time)[x]`
diff lwr upr p adj
2-1 -0.002876193 -0.009478126 0.003725740 0.5633854
3-1 -0.014047916 -0.024356605 -0.003739228 0.0040215
3-2 -0.011171723 -0.020395482 -0.001947965 0.0126037
$`int.phase[x]`
diff lwr upr p adj
G2M-G1 0.01751764 0.01019013 0.02484516 1e-07
S-G1 0.06827618 0.06065474 0.07589762 0e+00
S-G2M 0.05075853 0.04459160 0.05692547 0e+00
KEGG-FATTY-ACID-METABOLISM
Tukey multiple comparisons of means
95% family-wise confidence level
Fit: aov(formula = int.data[MAP_KEGG[i], x] ~ int.patient[x] + as.factor(int.time)[x] + int.phase[x])
$`int.patient[x]`
diff lwr upr p adj
Patient_5-Patient_4 0.0032485910 -0.003304194 0.009801376 0.7190179
Patient_6-Patient_4 -0.0157998947 -0.022461456 -0.009138333 0.0000000
Patient_7-Patient_4 -0.0108324710 -0.014996071 -0.006668871 0.0000000
Patient_8-Patient_4 -0.0397143581 -0.045238193 -0.034190523 0.0000000
Patient_9-Patient_4 0.0002690988 -0.005697335 0.006235533 0.9999951
Patient_6-Patient_5 -0.0190484857 -0.026930611 -0.011166361 0.0000000
Patient_7-Patient_5 -0.0140810620 -0.020004495 -0.008157629 0.0000000
Patient_8-Patient_5 -0.0429629491 -0.049910197 -0.036015702 0.0000000
Patient_9-Patient_5 -0.0029794922 -0.010283589 0.004324605 0.8544763
Patient_7-Patient_6 0.0049674237 -0.001076124 0.011010971 0.1770710
Patient_8-Patient_6 -0.0239144634 -0.030964403 -0.016864523 0.0000000
Patient_9-Patient_6 0.0160689935 0.008667153 0.023470834 0.0000000
Patient_8-Patient_7 -0.0288818871 -0.033642225 -0.024121549 0.0000000
Patient_9-Patient_7 0.0111015698 0.005834084 0.016369055 0.0000000
Patient_9-Patient_8 0.0399834569 0.033586302 0.046380612 0.0000000
$`as.factor(int.time)[x]`
diff lwr upr p adj
2-1 -0.005980350 -0.0089268912 -0.003033808 0.0000060
3-1 -0.001392477 -0.0059933988 0.003208445 0.7578722
3-2 0.004587873 0.0004711714 0.008704574 0.0244441
$`int.phase[x]`
diff lwr upr p adj
G2M-G1 -0.004762721 -0.008033101 -0.001492342 0.0018643
S-G1 0.000383451 -0.003018112 0.003785014 0.9622328
S-G2M 0.005146172 0.002393777 0.007898568 0.0000354
KEGG-GLUTATHIONE-METABOLISM
Tukey multiple comparisons of means
95% family-wise confidence level
Fit: aov(formula = int.data[MAP_KEGG[i], x] ~ int.patient[x] + as.factor(int.time)[x] + int.phase[x])
$`int.patient[x]`
diff lwr upr p adj
Patient_5-Patient_4 -0.007155045 -0.013172806 -0.001137284 0.0092079
Patient_6-Patient_4 -0.046132147 -0.052249803 -0.040014491 0.0000000
Patient_7-Patient_4 -0.044109167 -0.047932816 -0.040285518 0.0000000
Patient_8-Patient_4 -0.064971105 -0.070043928 -0.059898283 0.0000000
Patient_9-Patient_4 -0.031671877 -0.037151162 -0.026192593 0.0000000
Patient_6-Patient_5 -0.038977102 -0.046215664 -0.031738540 0.0000000
Patient_7-Patient_5 -0.036954122 -0.042393917 -0.031514328 0.0000000
Patient_8-Patient_5 -0.057816061 -0.064196077 -0.051436045 0.0000000
Patient_9-Patient_5 -0.024516833 -0.031224562 -0.017809103 0.0000000
Patient_7-Patient_6 0.002022980 -0.003527122 0.007573082 0.9047684
Patient_8-Patient_6 -0.018838959 -0.025313282 -0.012364635 0.0000000
Patient_9-Patient_6 0.014460270 0.007662778 0.021257761 0.0000000
Patient_8-Patient_7 -0.020861938 -0.025233603 -0.016490274 0.0000000
Patient_9-Patient_7 0.012437290 0.007599886 0.017274694 0.0000000
Patient_9-Patient_8 0.033299228 0.027424391 0.039174065 0.0000000
$`as.factor(int.time)[x]`
diff lwr upr p adj
2-1 0.0005538929 -0.0021520681 0.003259854 0.8808275
3-1 0.0053044961 0.0010792321 0.009529760 0.0091494
3-2 0.0047506031 0.0009700238 0.008531182 0.0090717
$`int.phase[x]`
diff lwr upr p adj
G2M-G1 -0.005720054 -0.008723412 -0.002716696 0.0000243
S-G1 -0.001758452 -0.004882283 0.001365379 0.3842264
S-G2M 0.003961602 0.001433935 0.006489269 0.0007043
KEGG-GLYCOLYSIS-GLUCONEOGENESIS
Tukey multiple comparisons of means
95% family-wise confidence level
Fit: aov(formula = int.data[MAP_KEGG[i], x] ~ int.patient[x] + as.factor(int.time)[x] + int.phase[x])
$`int.patient[x]`
diff lwr upr p adj
Patient_5-Patient_4 0.006607622 0.0011093924 0.012105852 0.0081120
Patient_6-Patient_4 0.009043553 0.0034540528 0.014633054 0.0000597
Patient_7-Patient_4 -0.009155826 -0.0126493681 -0.005662284 0.0000000
Patient_8-Patient_4 -0.043607873 -0.0482427439 -0.038973002 0.0000000
Patient_9-Patient_4 0.004452275 -0.0005539661 0.009458517 0.1141265
Patient_6-Patient_5 0.002435931 -0.0041777048 0.009049567 0.9008330
Patient_7-Patient_5 -0.015763448 -0.0207336091 -0.010793287 0.0000000
Patient_8-Patient_5 -0.050215495 -0.0560447054 -0.044386285 0.0000000
Patient_9-Patient_5 -0.002155347 -0.0082839778 0.003973284 0.9172446
Patient_7-Patient_6 -0.018199379 -0.0232703242 -0.013128434 0.0000000
Patient_8-Patient_6 -0.052651426 -0.0585668023 -0.046736050 0.0000000
Patient_9-Patient_6 -0.004591278 -0.0108019220 0.001619366 0.2834315
Patient_8-Patient_7 -0.034452047 -0.0384462924 -0.030457802 0.0000000
Patient_9-Patient_7 0.013608101 0.0091883251 0.018027878 0.0000000
Patient_9-Patient_8 0.048060148 0.0426925032 0.053427794 0.0000000
$`as.factor(int.time)[x]`
diff lwr upr p adj
2-1 -0.004494291 -0.0069666388 -0.002021944 0.0000613
3-1 -0.001289786 -0.0051502700 0.002570699 0.7133615
3-2 0.003204506 -0.0002496849 0.006658697 0.0756117
$`int.phase[x]`
diff lwr upr p adj
G2M-G1 -0.009701302 -0.012445371 -0.006957232 0.0000000
S-G1 -0.004775486 -0.007629627 -0.001921344 0.0002615
S-G2M 0.004925816 0.002616370 0.007235262 0.0000018
KEGG-ONE-CARBON-POOL-BY-FOLATE
Tukey multiple comparisons of means
95% family-wise confidence level
Fit: aov(formula = int.data[MAP_KEGG[i], x] ~ int.patient[x] + as.factor(int.time)[x] + int.phase[x])
$`int.patient[x]`
diff lwr upr p adj
Patient_5-Patient_4 0.014007355 0.000249210 0.027765499 0.0431628
Patient_6-Patient_4 0.012563927 -0.001422602 0.026550457 0.1072715
Patient_7-Patient_4 -0.007663058 -0.016404901 0.001078784 0.1244802
Patient_8-Patient_4 0.045072199 0.033474426 0.056669973 0.0000000
Patient_9-Patient_4 0.066418230 0.053891181 0.078945279 0.0000000
Patient_6-Patient_5 -0.001443427 -0.017992636 0.015105782 0.9998713
Patient_7-Patient_5 -0.021670413 -0.034107178 -0.009233648 0.0000104
Patient_8-Patient_5 0.031064844 0.016478492 0.045651196 0.0000000
Patient_9-Patient_5 0.052410875 0.037075287 0.067746464 0.0000000
Patient_7-Patient_6 -0.020226986 -0.032915941 -0.007538030 0.0000824
Patient_8-Patient_6 0.032508272 0.017706308 0.047310236 0.0000000
Patient_9-Patient_6 0.053854303 0.038313494 0.069395112 0.0000000
Patient_8-Patient_7 0.052735257 0.042740512 0.062730003 0.0000000
Patient_9-Patient_7 0.074081288 0.063021743 0.085140833 0.0000000
Patient_9-Patient_8 0.021346031 0.007914647 0.034777415 0.0000878
$`as.factor(int.time)[x]`
diff lwr upr p adj
2-1 -0.001298937 -0.007485458 0.004887584 0.8750217
3-1 -0.011258689 -0.020918726 -0.001598652 0.0173474
3-2 -0.009959752 -0.018603126 -0.001316378 0.0189819
$`int.phase[x]`
diff lwr upr p adj
G2M-G1 0.01651268 0.009646230 0.02337912 1.0e-07
S-G1 0.02898129 0.021839412 0.03612317 0.0e+00
S-G2M 0.01246861 0.006689719 0.01824751 1.3e-06
KEGG-OXIDATIVE-PHOSPHORYLATION
Tukey multiple comparisons of means
95% family-wise confidence level
Fit: aov(formula = int.data[MAP_KEGG[i], x] ~ int.patient[x] + as.factor(int.time)[x] + int.phase[x])
$`int.patient[x]`
diff lwr upr p adj
Patient_5-Patient_4 0.0376530488 0.026285277 0.04902082 0.0000000
Patient_6-Patient_4 -0.0004638343 -0.012020311 0.01109264 0.9999973
Patient_7-Patient_4 -0.0558921377 -0.063115151 -0.04866912 0.0000000
Patient_8-Patient_4 -0.1134154640 -0.122998212 -0.10383272 0.0000000
Patient_9-Patient_4 0.0135478288 0.003197259 0.02389840 0.0026460
Patient_6-Patient_5 -0.0381168831 -0.051790793 -0.02444297 0.0000000
Patient_7-Patient_5 -0.0935451865 -0.103821158 -0.08326922 0.0000000
Patient_8-Patient_5 -0.1510685128 -0.163120597 -0.13901643 0.0000000
Patient_9-Patient_5 -0.0241052200 -0.036776366 -0.01143407 0.0000009
Patient_7-Patient_6 -0.0554283034 -0.065912649 -0.04494396 0.0000000
Patient_8-Patient_6 -0.1129516298 -0.125181865 -0.10072139 0.0000000
Patient_9-Patient_6 0.0140116631 0.001170952 0.02685237 0.0230739
Patient_8-Patient_7 -0.0575233264 -0.065781560 -0.04926509 0.0000000
Patient_9-Patient_7 0.0694399665 0.060301933 0.07857800 0.0000000
Patient_9-Patient_8 0.1269632928 0.115865510 0.13806108 0.0000000
$`as.factor(int.time)[x]`
diff lwr upr p adj
2-1 -0.010038380 -0.015150039 -0.004926720 0.0000126
3-1 -0.001571398 -0.009553077 0.006410281 0.8892383
3-2 0.008466982 0.001325329 0.015608635 0.0150966
$`int.phase[x]`
diff lwr upr p adj
G2M-G1 -0.03070333 -0.036376789 -0.02502988 0
S-G1 -0.01776856 -0.023669594 -0.01186753 0
S-G2M 0.01293477 0.008159917 0.01770963 0
KEGG-PENTOSE-PHOSPHATE-PATHWAY
Tukey multiple comparisons of means
95% family-wise confidence level
Fit: aov(formula = int.data[MAP_KEGG[i], x] ~ int.patient[x] + as.factor(int.time)[x] + int.phase[x])
$`int.patient[x]`
diff lwr upr p adj
Patient_5-Patient_4 0.014276156 0.005363844 0.023188467 0.0000742
Patient_6-Patient_4 0.042929565 0.033869309 0.051989821 0.0000000
Patient_7-Patient_4 -0.007289598 -0.012952427 -0.001626769 0.0033452
Patient_8-Patient_4 -0.046173673 -0.053686529 -0.038660816 0.0000000
Patient_9-Patient_4 0.035042500 0.026927673 0.043157327 0.0000000
Patient_6-Patient_5 0.028653409 0.017933090 0.039373729 0.0000000
Patient_7-Patient_5 -0.021565754 -0.029622096 -0.013509411 0.0000000
Patient_8-Patient_5 -0.060449828 -0.069898640 -0.051001017 0.0000000
Patient_9-Patient_5 0.020766344 0.010832189 0.030700499 0.0000000
Patient_7-Patient_6 -0.050219163 -0.058438871 -0.041999456 0.0000000
Patient_8-Patient_6 -0.089103238 -0.098691719 -0.079514756 0.0000000
Patient_9-Patient_6 -0.007887065 -0.017954159 0.002180029 0.2225271
Patient_8-Patient_7 -0.038884074 -0.045358514 -0.032409634 0.0000000
Patient_9-Patient_7 0.042332098 0.035167897 0.049496299 0.0000000
Patient_9-Patient_8 0.081216172 0.072515531 0.089916814 0.0000000
$`as.factor(int.time)[x]`
diff lwr upr p adj
2-1 -6.461979e-03 -0.01046951 -0.0024544476 0.0004650
3-1 -6.535657e-03 -0.01279328 -0.0002780356 0.0382071
3-2 -7.367752e-05 -0.00567272 0.0055253651 0.9994755
$`int.phase[x]`
diff lwr upr p adj
G2M-G1 -0.011660112 -0.016108089 -0.007212135 0.0000000
S-G1 -0.003374154 -0.008000551 0.001252244 0.2015563
S-G2M 0.008285958 0.004542480 0.012029436 0.0000007
KEGG-PURINE-METABOLISM
Tukey multiple comparisons of means
95% family-wise confidence level
Fit: aov(formula = int.data[MAP_KEGG[i], x] ~ int.patient[x] + as.factor(int.time)[x] + int.phase[x])
$`int.patient[x]`
diff lwr upr p adj
Patient_5-Patient_4 0.011279873 0.005719920 0.016839826 0.0000001
Patient_6-Patient_4 0.002347888 -0.003304360 0.008000137 0.8446111
Patient_7-Patient_4 -0.018521820 -0.022054581 -0.014989059 0.0000000
Patient_8-Patient_4 -0.007714243 -0.012401145 -0.003027341 0.0000408
Patient_9-Patient_4 0.016191355 0.011128913 0.021253796 0.0000000
Patient_6-Patient_5 -0.008931985 -0.015619866 -0.002244105 0.0019707
Patient_7-Patient_5 -0.029801693 -0.034827649 -0.024775737 0.0000000
Patient_8-Patient_5 -0.018994117 -0.024888766 -0.013099468 0.0000000
Patient_9-Patient_5 0.004911481 -0.001285950 0.011108912 0.2111954
Patient_7-Patient_6 -0.020869708 -0.025997580 -0.015741837 0.0000000
Patient_8-Patient_6 -0.010062132 -0.016043914 -0.004080349 0.0000246
Patient_9-Patient_6 0.013843466 0.007563101 0.020123831 0.0000000
Patient_8-Patient_7 0.010807577 0.006768492 0.014846661 0.0000000
Patient_9-Patient_7 0.034713174 0.030243782 0.039182567 0.0000000
Patient_9-Patient_8 0.023905598 0.018477695 0.029333500 0.0000000
$`as.factor(int.time)[x]`
diff lwr upr p adj
2-1 -0.002318000 -0.004818102 0.0001821023 0.0758427
3-1 -0.001279108 -0.005182930 0.0026247145 0.7226145
3-2 0.001038892 -0.002454076 0.0045318595 0.7650948
$`int.phase[x]`
diff lwr upr p adj
G2M-G1 -0.004629003 -0.007403877 -0.001854128 0.0002744
S-G1 0.003941118 0.001054936 0.006827300 0.0039332
S-G2M 0.008570120 0.006234749 0.010905492 0.0000000
KEGG-PYRIMIDINE-METABOLISM
Tukey multiple comparisons of means
95% family-wise confidence level
Fit: aov(formula = int.data[MAP_KEGG[i], x] ~ int.patient[x] + as.factor(int.time)[x] + int.phase[x])
$`int.patient[x]`
diff lwr upr p adj
Patient_5-Patient_4 0.030188040 0.0203168569 0.040059223 0.0000000
Patient_6-Patient_4 0.005764627 -0.0042704182 0.015799672 0.5734902
Patient_7-Patient_4 -0.019665117 -0.0259372077 -0.013393027 0.0000000
Patient_8-Patient_4 -0.006484205 -0.0148053665 0.001836957 0.2279276
Patient_9-Patient_4 0.016305919 0.0073180210 0.025293817 0.0000036
Patient_6-Patient_5 -0.024423413 -0.0362971278 -0.012549699 0.0000001
Patient_7-Patient_5 -0.049853157 -0.0587762782 -0.040930037 0.0000000
Patient_8-Patient_5 -0.036672245 -0.0471376498 -0.026206840 0.0000000
Patient_9-Patient_5 -0.013882121 -0.0248850879 -0.002879155 0.0043916
Patient_7-Patient_6 -0.025429744 -0.0345338062 -0.016325682 0.0000000
Patient_8-Patient_6 -0.012248831 -0.0228689334 -0.001628729 0.0130027
Patient_9-Patient_6 0.010541292 -0.0006089159 0.021691500 0.0763389
Patient_8-Patient_7 0.013180913 0.0060098903 0.020351935 0.0000025
Patient_9-Patient_7 0.035971036 0.0280360419 0.043906030 0.0000000
Patient_9-Patient_8 0.022790123 0.0131533839 0.032426863 0.0000000
$`as.factor(int.time)[x]`
diff lwr upr p adj
2-1 -0.0021670544 -0.006605755 0.002271646 0.4866668
3-1 -0.0023912947 -0.009322171 0.004539581 0.6975522
3-2 -0.0002242403 -0.006425682 0.005977201 0.9960461
$`int.phase[x]`
diff lwr upr p adj
G2M-G1 -0.0006507123 -0.005577246 0.004275821 0.9485211
S-G1 0.0119692844 0.006845135 0.017093434 0.0000001
S-G2M 0.0126199966 0.008473760 0.016766234 0.0000000
KEGG-PYRUVATE-METABOLISM
Tukey multiple comparisons of means
95% family-wise confidence level
Fit: aov(formula = int.data[MAP_KEGG[i], x] ~ int.patient[x] + as.factor(int.time)[x] + int.phase[x])
$`int.patient[x]`
diff lwr upr p adj
Patient_5-Patient_4 0.003324817 -0.005857884 0.01250752 0.9072084
Patient_6-Patient_4 0.006650594 -0.002684539 0.01598573 0.3247531
Patient_7-Patient_4 -0.027303100 -0.033137733 -0.02146847 0.0000000
Patient_8-Patient_4 -0.052955882 -0.060696670 -0.04521509 0.0000000
Patient_9-Patient_4 0.009695957 0.001334936 0.01805698 0.0122436
Patient_6-Patient_5 0.003325778 -0.007719784 0.01437134 0.9562035
Patient_7-Patient_5 -0.030627917 -0.038928679 -0.02232715 0.0000000
Patient_8-Patient_5 -0.056280699 -0.066016176 -0.04654522 0.0000000
Patient_9-Patient_5 0.006371141 -0.003864405 0.01660669 0.4824717
Patient_7-Patient_6 -0.033953694 -0.042422778 -0.02548461 0.0000000
Patient_8-Patient_6 -0.059606477 -0.069485861 -0.04972709 0.0000000
Patient_9-Patient_6 0.003045363 -0.007327155 0.01341788 0.9606451
Patient_8-Patient_7 -0.025652782 -0.032323649 -0.01898192 0.0000000
Patient_9-Patient_7 0.036999057 0.029617503 0.04438061 0.0000000
Patient_9-Patient_8 0.062651840 0.053687231 0.07161645 0.0000000
$`as.factor(int.time)[x]`
diff lwr upr p adj
2-1 -0.008255351 -0.012384467 -0.004126236 0.0000085
3-1 -0.001267369 -0.007714839 0.005180101 0.8895637
3-2 0.006987982 0.001219071 0.012756893 0.0125923
$`int.phase[x]`
diff lwr upr p adj
G2M-G1 -0.009995779 -0.014578702 -0.005412855 0.0000010
S-G1 -0.001178942 -0.005945699 0.003587815 0.8309283
S-G2M 0.008816836 0.004959786 0.012673887 0.0000003
KEGG-TRYPTOPHAN-METABOLISM
Tukey multiple comparisons of means
95% family-wise confidence level
Fit: aov(formula = int.data[MAP_KEGG[i], x] ~ int.patient[x] + as.factor(int.time)[x] + int.phase[x])
$`int.patient[x]`
diff lwr upr p adj
Patient_5-Patient_4 -0.003681058 -0.009567975 0.002205858 0.4771597
Patient_6-Patient_4 -0.015045122 -0.021029761 -0.009060483 0.0000000
Patient_7-Patient_4 0.004181835 0.000441324 0.007922347 0.0181024
Patient_8-Patient_4 -0.029993308 -0.034955832 -0.025030784 0.0000000
Patient_9-Patient_4 -0.019150605 -0.024510753 -0.013790457 0.0000000
Patient_6-Patient_5 -0.011364063 -0.018445237 -0.004282890 0.0000713
Patient_7-Patient_5 0.007862894 0.002541377 0.013184410 0.0003695
Patient_8-Patient_5 -0.026312250 -0.032553545 -0.020070955 0.0000000
Patient_9-Patient_5 -0.015469546 -0.022031429 -0.008907664 0.0000000
Patient_7-Patient_6 0.019226957 0.013797532 0.024656383 0.0000000
Patient_8-Patient_6 -0.014948186 -0.021281738 -0.008614634 0.0000000
Patient_9-Patient_6 -0.004105483 -0.010755176 0.002544210 0.4919572
Patient_8-Patient_7 -0.034175143 -0.038451754 -0.029898533 0.0000000
Patient_9-Patient_7 -0.023332440 -0.028064664 -0.018600216 0.0000000
Patient_9-Patient_8 0.010842703 0.005095603 0.016589804 0.0000012
$`as.factor(int.time)[x]`
diff lwr upr p adj
2-1 -0.003850127 -0.006497252 -0.001203002 0.0018940
3-1 -0.002037068 -0.006170462 0.002096326 0.4800757
3-2 0.001813059 -0.001885319 0.005511437 0.4837879
$`int.phase[x]`
diff lwr upr p adj
G2M-G1 -3.960428e-03 -0.006898484 -0.001022372 0.0045196
S-G1 2.846549e-07 -0.003055625 0.003056194 1.0000000
S-G2M 3.960713e-03 0.001488005 0.006433421 0.0005135

## Sheet: Supp Fig 7d
Supplementary Figure 7d
KEGG-ARGININE-AND-PROLINE-METABOLISM
Tukey multiple comparisons of means
95% family-wise confidence level
Fit: aov(formula = int.data[MAP_KEGG[i], x] ~ int.patient[x] * as.factor(int.time)[x])
$`int.patient[x]`
diff lwr upr p adj
Patient_5-Patient_4 -0.005180300 -0.0115895080 0.0012289080 0.1924125
Patient_6-Patient_4 -0.028067945 -0.0345835456 -0.0215523440 0.0000000
Patient_7-Patient_4 -0.021988344 -0.0260607159 -0.0179159716 0.0000000
Patient_8-Patient_4 -0.045300172 -0.0507029750 -0.0398973692 0.0000000
Patient_9-Patient_4 -0.026650326 -0.0324860305 -0.0208146219 0.0000000
Patient_6-Patient_5 -0.022887645 -0.0305970655 -0.0151782240 0.0000000
Patient_7-Patient_5 -0.016808044 -0.0226016893 -0.0110143981 0.0000000
Patient_8-Patient_5 -0.040119872 -0.0469148992 -0.0333248450 0.0000000
Patient_9-Patient_5 -0.021470026 -0.0286140838 -0.0143259686 0.0000000
Patient_7-Patient_6 0.006079601 0.0001684729 0.0119907292 0.0396136
Patient_8-Patient_6 -0.017232227 -0.0241276968 -0.0103367578 0.0000000
Patient_9-Patient_6 0.001417619 -0.0058220406 0.0086572778 0.9936020
Patient_8-Patient_7 -0.023311828 -0.0279678633 -0.0186557935 0.0000000
Patient_9-Patient_7 -0.004661982 -0.0098140526 0.0004900877 0.1024307
Patient_9-Patient_8 0.018649846 0.0123928586 0.0249068333 0.0000000
$`as.factor(int.time)[x]`
diff lwr upr p adj
2-1 -0.005355477 -0.008237457 -0.0024734976 0.0000400
3-1 -0.004150395 -0.008650506 0.0003497163 0.0779028
3-2 0.001205083 -0.002821418 0.0052315829 0.7625261
$`int.patient[x]:as.factor(int.time)[x]`
diff lwr upr p adj
Patient_5:1-Patient_4:1 -4.023928e-03 -0.016225919 0.0081780632 0.9996241
Patient_6:1-Patient_4:1 -2.687453e-02 -0.036448201 -0.0173008531 0.0000000
Patient_7:1-Patient_4:1 -1.686410e-03 -0.017348353 0.0139755337 1.0000000
Patient_8:1-Patient_4:1 -4.152613e-02 -0.062234936 -0.0208173168 0.0000000
Patient_9:1-Patient_4:1 -3.667869e-02 -0.052806640 -0.0205507459 0.0000000
Patient_4:2-Patient_4:1 -9.109423e-03 -0.018415786 0.0001969398 0.0631672
Patient_5:2-Patient_4:1 -8.559494e-03 -0.021850906 0.0047319180 0.7211054
Patient_6:2-Patient_4:1 -5.291150e-02 -0.083532823 -0.0222901726 0.0000003
Patient_7:2-Patient_4:1 -2.553857e-02 -0.031288739 -0.0197884077 0.0000000
Patient_8:2-Patient_4:1 -5.050395e-02 -0.058005580 -0.0430023165 0.0000000
Patient_9:2-Patient_4:1 -2.693401e-02 -0.037527371 -0.0163406546 0.0000000
Patient_4:3-Patient_4:1 -1.123600e-02 -0.058045639 0.0355736344 0.9999957
Patient_5:3-Patient_4:1 -1.146892e-02 -0.023635413 0.0006975687 0.0923618
Patient_6:3-Patient_4:1 -3.745960e-02 -0.051763825 -0.0231553743 0.0000000
Patient_7:3-Patient_4:1 NA NA NA NA
Patient_8:3-Patient_4:1 -2.934735e-02 -0.047366235 -0.0113284679 0.0000021
Patient_9:3-Patient_4:1 -2.935571e-02 -0.039119380 -0.0195920322 0.0000000
Patient_6:1-Patient_5:1 -2.285060e-02 -0.036578355 -0.0091228434 0.0000010
Patient_7:1-Patient_5:1 2.337518e-03 -0.016158226 0.0208332612 1.0000000
Patient_8:1-Patient_5:1 -3.750220e-02 -0.060429275 -0.0145751220 0.0000018
Patient_9:1-Patient_5:1 -3.265477e-02 -0.051546741 -0.0137627901 0.0000003
Patient_4:2-Patient_5:1 -5.085495e-03 -0.018628185 0.0084571941 0.9980498
Patient_5:2-Patient_5:1 -4.535566e-03 -0.021072122 0.0120009897 0.9999702
Patient_6:2-Patient_5:1 -4.888757e-02 -0.081050617 -0.0167245230 0.0000175
Patient_7:2-Patient_5:1 -2.151465e-02 -0.032910279 -0.0101190125 0.0000000
Patient_8:2-Patient_5:1 -4.648002e-02 -0.058852188 -0.0341078531 0.0000000
Patient_9:2-Patient_5:1 -2.291008e-02 -0.037367446 -0.0084527241 0.0000050
Patient_4:3-Patient_5:1 -7.212075e-03 -0.055044471 0.0406203217 1.0000000
Patient_5:3-Patient_5:1 -7.444994e-03 -0.023091705 0.0082017160 0.9735465
Patient_6:3-Patient_5:1 -3.343567e-02 -0.050796747 -0.0160745974 0.0000000
Patient_7:3-Patient_5:1 NA NA NA NA
Patient_8:3-Patient_5:1 -2.532342e-02 -0.045853310 -0.0047935379 0.0022844
Patient_9:3-Patient_5:1 -2.533178e-02 -0.039192709 -0.0114708486 0.0000000
Patient_7:1-Patient_6:1 2.518812e-02 0.008310345 0.0420658886 0.0000293
Patient_8:1-Patient_6:1 -1.465160e-02 -0.036294554 0.0069913553 0.6364187
Patient_9:1-Patient_6:1 -9.804166e-03 -0.027115243 0.0075069106 0.8805044
Patient_4:2-Patient_6:1 1.776510e-02 0.006532514 0.0289976943 0.0000053
Patient_5:2-Patient_6:1 1.831503e-02 0.003610465 0.0330196013 0.0019038
Patient_6:2-Patient_6:1 -2.603697e-02 -0.057297621 0.0052236793 0.2486497
Patient_7:2-Patient_6:1 1.335954e-03 -0.007186200 0.0098581073 1.0000000
Patient_8:2-Patient_6:1 -2.362942e-02 -0.033419068 -0.0138397750 0.0000000
Patient_9:2-Patient_6:1 -5.948573e-05 -0.012379467 0.0122604953 1.0000000
Patient_4:3-Patient_6:1 1.563852e-02 -0.031591813 0.0628688622 0.9996036
Patient_5:3-Patient_6:1 1.540560e-02 0.001709394 0.0291018158 0.0107220
Patient_6:3-Patient_6:1 -1.058507e-02 -0.026211127 0.0050409812 0.6352751
Patient_7:3-Patient_6:1 NA NA NA NA
Patient_8:3-Patient_6:1 -2.472825e-03 -0.021557973 0.0166123231 1.0000000
Patient_9:3-Patient_6:1 -2.481179e-03 -0.014095482 0.0091331234 0.9999993
Patient_8:1-Patient_7:1 -3.983972e-02 -0.064780822 -0.0148986111 0.0000039
Patient_9:1-Patient_7:1 -3.499228e-02 -0.056283470 -0.0137010967 0.0000015
Patient_4:2-Patient_7:1 -7.423013e-03 -0.024150605 0.0093045788 0.9869660
Patient_5:2-Patient_7:1 -6.873084e-03 -0.026104973 0.0123588055 0.9989424
Patient_6:2-Patient_7:1 -5.122509e-02 -0.084853491 -0.0175966848 0.0000164
Patient_7:2-Patient_7:1 -2.385216e-02 -0.038894382 -0.0088099446 0.0000049
Patient_8:2-Patient_7:1 -4.881754e-02 -0.064612424 -0.0330226525 0.0000000
Patient_9:2-Patient_7:1 -2.524760e-02 -0.042723963 -0.0077712422 0.0000698
Patient_4:3-Patient_7:1 -9.549592e-03 -0.058379358 0.0392801734 0.9999998
Patient_5:3-Patient_7:1 -9.782512e-03 -0.028254855 0.0086898304 0.9299921
Patient_6:3-Patient_7:1 -3.577319e-02 -0.055718486 -0.0158278945 0.0000001
Patient_7:3-Patient_7:1 NA NA NA NA
Patient_8:3-Patient_7:1 -2.766094e-02 -0.050418009 -0.0049038744 0.0029879
Patient_9:3-Patient_7:1 -2.766930e-02 -0.044655564 -0.0106830292 0.0000021
Patient_9:1-Patient_8:1 4.847433e-03 -0.020388908 0.0300837749 0.9999999
Patient_4:2-Patient_8:1 3.241670e-02 0.010890658 0.0539427491 0.0000227
Patient_5:2-Patient_8:1 3.296663e-02 0.009441669 0.0564915956 0.0001500
Patient_6:2-Patient_8:1 -1.138537e-02 -0.047640410 0.0248696669 0.9998042
Patient_7:2-Patient_8:1 1.598755e-02 -0.004256623 0.0362317290 0.3415301
Patient_8:2-Patient_8:1 -8.977822e-03 -0.029787357 0.0118317127 0.9903552
Patient_9:2-Patient_8:1 1.459211e-02 -0.007520812 0.0367050396 0.6810953
Patient_4:3-Patient_8:1 3.029012e-02 -0.020384370 0.0809646180 0.8244644
Patient_5:3-Patient_8:1 3.005720e-02 0.007149002 0.0529654070 0.0006701
Patient_6:3-Patient_8:1 4.066526e-03 -0.020045154 0.0281782067 1.0000000
Patient_7:3-Patient_8:1 NA NA NA NA
Patient_8:3-Patient_8:1 1.217877e-02 -0.014305984 0.0386635331 0.9811658
Patient_9:3-Patient_8:1 1.217042e-02 -0.009557249 0.0338980887 0.8900999
Patient_4:2-Patient_9:1 2.756927e-02 0.010404582 0.0447339587 0.0000033
Patient_5:2-Patient_9:1 2.811920e-02 0.008505944 0.0477324543 0.0000850
Patient_6:2-Patient_9:1 -1.623280e-02 -0.050080755 0.0176151449 0.9714465
Patient_7:2-Patient_9:1 1.114012e-02 -0.004386714 0.0266669530 0.5270279
Patient_8:2-Patient_9:1 -1.382526e-02 -0.030082335 0.0024318240 0.2159967
Patient_9:2-Patient_9:1 9.744680e-03 -0.008150497 0.0276398580 0.9119490
Patient_4:3-Patient_9:1 2.544269e-02 -0.023538532 0.0744239140 0.9406441
Patient_5:3-Patient_9:1 2.520977e-02 0.006340705 0.0440788368 0.0004531
Patient_6:3-Patient_9:1 -7.809069e-04 -0.021094179 0.0195323651 1.0000000
Patient_7:3-Patient_9:1 NA NA NA NA
Patient_8:3-Patient_9:1 7.331341e-03 -0.015748917 0.0304115996 0.9997716
Patient_9:3-Patient_9:1 7.322987e-03 -0.010093887 0.0247398601 0.9927298
Patient_5:2-Patient_4:2 5.499292e-04 -0.013982018 0.0150818761 1.0000000
Patient_6:2-Patient_4:2 -4.380207e-02 -0.074981899 -0.0126222511 0.0001412
Patient_7:2-Patient_4:2 -1.642915e-02 -0.024649872 -0.0082084290 0.0000000
Patient_8:2-Patient_4:2 -4.139453e-02 -0.050922922 -0.0318661292 0.0000000
Patient_9:2-Patient_4:2 -1.782459e-02 -0.029938016 -0.0057111637 0.0000430
Patient_4:3-Patient_4:2 -2.126579e-03 -0.049303459 0.0450503000 1.0000000
Patient_5:3-Patient_4:2 -2.359499e-03 -0.015870211 0.0111512134 1.0000000
Patient_6:3-Patient_4:2 -2.835018e-02 -0.043813900 -0.0128864541 0.0000000
Patient_7:3-Patient_4:2 NA NA NA NA
Patient_8:3-Patient_4:2 -2.023793e-02 -0.039190396 -0.0012854612 0.0223834
Patient_9:3-Patient_4:2 -2.024628e-02 -0.031641247 -0.0088513202 0.0000001
Patient_6:2-Patient_5:2 -4.435200e-02 -0.076943946 -0.0117600626 0.0002998
Patient_7:2-Patient_5:2 -1.697908e-02 -0.029534298 -0.0044238615 0.0003456
Patient_8:2-Patient_5:2 -4.194445e-02 -0.055392264 -0.0284966453 0.0000000
Patient_9:2-Patient_5:2 -1.837452e-02 -0.033762447 -0.0029865908 0.0040856
Patient_4:3-Patient_5:2 -2.676509e-03 -0.050798345 0.0454453283 1.0000000
Patient_5:3-Patient_5:2 -2.909428e-03 -0.019419807 0.0136009500 1.0000000
Patient_6:3-Patient_5:2 -2.890011e-02 -0.047043423 -0.0107567888 0.0000043
Patient_7:3-Patient_5:2 NA NA NA NA
Patient_8:3-Patient_5:2 -2.078786e-02 -0.041983359 0.0004076432 0.0618567
Patient_9:3-Patient_5:2 -2.079621e-02 -0.035625185 -0.0059672400 0.0001473
Patient_7:2-Patient_6:2 2.737292e-02 -0.002936108 0.0576819568 0.1358374
Patient_8:2-Patient_6:2 2.407550e-03 -0.028281985 0.0330970837 1.0000000
Patient_9:2-Patient_6:2 2.597749e-02 -0.005610365 0.0575653351 0.2696809
Patient_4:3-Patient_6:2 4.167550e-02 -0.013792649 0.0971436407 0.4367683
Patient_5:3-Patient_6:2 4.144258e-02 0.009292980 0.0735921719 0.0009684
Patient_6:3-Patient_6:2 1.545190e-02 -0.017566035 0.0484698310 0.9775348
Patient_7:3-Patient_6:2 NA NA NA NA
Patient_8:3-Patient_6:2 2.356415e-02 -0.011224547 0.0583528398 0.6354033
Patient_9:3-Patient_6:2 2.355579e-02 -0.007763569 0.0548751523 0.4347554
Patient_8:2-Patient_7:2 -2.496538e-02 -0.031068354 -0.0188623960 0.0000000
Patient_9:2-Patient_7:2 -1.395439e-03 -0.011048993 0.0082581148 1.0000000
Patient_4:3-Patient_7:2 1.430257e-02 -0.032303372 0.0609085144 0.9998567
Patient_5:3-Patient_7:2 1.406965e-02 0.002712039 0.0254272641 0.0021090
Patient_6:3-Patient_7:2 -1.192103e-02 -0.025543902 0.0017018491 0.1751544
Patient_7:3-Patient_7:2 NA NA NA NA
Patient_8:3-Patient_7:2 -3.808778e-03 -0.021291686 0.0136741288 0.9999990
Patient_9:3-Patient_7:2 -3.817133e-03 -0.012552189 0.0049179231 0.9889287
Patient_9:2-Patient_8:2 2.356994e-02 0.012780998 0.0343588737 0.0000000
Patient_4:3-Patient_8:2 3.926795e-02 -0.007586339 0.0861222312 0.2386650
Patient_5:3-Patient_8:2 3.903503e-02 0.026697869 0.0513721834 0.0000000
Patient_6:3-Patient_8:2 1.304435e-02 -0.001405317 0.0274940134 0.1363255
Patient_7:3-Patient_8:2 NA NA NA NA
Patient_8:3-Patient_8:2 2.115660e-02 0.003022041 0.0392911526 0.0060408
Patient_9:3-Patient_8:2 2.114824e-02 0.011172708 0.0311237761 0.0000000
Patient_4:3-Patient_9:2 1.569801e-02 -0.031749527 0.0631455476 0.9996077
Patient_5:3-Patient_9:2 1.546509e-02 0.001037679 0.0298925019 0.0212676
Patient_6:3-Patient_9:2 -1.052559e-02 -0.026796345 0.0057451709 0.7139096
Patient_7:3-Patient_9:2 NA NA NA NA
Patient_8:3-Patient_9:2 -2.413339e-03 -0.022029834 0.0172031559 1.0000000
Patient_9:3-Patient_9:2 -2.421694e-03 -0.014889895 0.0100465072 0.9999998
Patient_5:3-Patient_4:3 -2.329197e-04 -0.048056272 0.0475904328 1.0000000
Patient_6:3-Patient_4:3 -2.622360e-02 -0.074634964 0.0221877691 0.9156153
Patient_7:3-Patient_4:3 NA NA NA NA
Patient_8:3-Patient_4:3 -1.811135e-02 -0.067747322 0.0315246227 0.9986293
Patient_9:3-Patient_4:3 -1.811970e-02 -0.065388921 0.0291495130 0.9974997
Patient_6:3-Patient_5:3 -2.599068e-02 -0.043326820 -0.0086545355 0.0000258
Patient_7:3-Patient_5:3 NA NA NA NA
Patient_8:3-Patient_5:3 -1.787843e-02 -0.038387236 0.0026303766 0.1803211
Patient_9:3-Patient_5:3 -1.788678e-02 -0.031716473 -0.0040570954 0.0009045
Patient_7:3-Patient_6:3 NA NA NA NA
Patient_8:3-Patient_6:3 8.112248e-03 -0.013732626 0.0299571220 0.9982976
Patient_9:3-Patient_6:3 8.103894e-03 -0.007639285 0.0238470721 0.9451513
Patient_8:3-Patient_7:3 NA NA NA NA
Patient_9:3-Patient_7:3 NA NA NA NA
Patient_9:3-Patient_8:3 -8.354655e-06 -0.019189517 0.0191728073 1.0000000
KEGG-BETA-ALANINE-METABOLISM
Tukey multiple comparisons of means
95% family-wise confidence level
Fit: aov(formula = int.data[MAP_KEGG[i], x] ~ int.patient[x] * as.factor(int.time)[x])
$`int.patient[x]`
diff lwr upr p adj
Patient_5-Patient_4 -0.0075614478 -0.014544307 -0.0005785888 0.0248473
Patient_6-Patient_4 -0.0121821669 -0.019280941 -0.0050833925 0.0000152
Patient_7-Patient_4 -0.0128427378 -0.017279604 -0.0084058712 0.0000000
Patient_8-Patient_4 -0.0183750006 -0.024261377 -0.0124886242 0.0000000
Patient_9-Patient_4 -0.0074101498 -0.013768174 -0.0010521254 0.0115781
Patient_6-Patient_5 -0.0046207191 -0.013020165 0.0037787271 0.6196565
Patient_7-Patient_5 -0.0052812899 -0.011593491 0.0010309112 0.1615324
Patient_8-Patient_5 -0.0108135528 -0.018216763 -0.0034103423 0.0004550
Patient_9-Patient_5 0.0001512981 -0.007632183 0.0079347788 0.9999999
Patient_7-Patient_6 -0.0006605708 -0.007100770 0.0057796281 0.9997144
Patient_8-Patient_6 -0.0061928337 -0.013705477 0.0013198093 0.1744892
Patient_9-Patient_6 0.0047720172 -0.003115622 0.0126596562 0.5153492
Patient_8-Patient_7 -0.0055322629 -0.010605032 -0.0004594933 0.0231999
Patient_9-Patient_7 0.0054325880 -0.000180614 0.0110457900 0.0643956
Patient_9-Patient_8 0.0109648508 0.004147837 0.0177818648 0.0000679
$`as.factor(int.time)[x]`
diff lwr upr p adj
2-1 -0.0065556003 -0.009695529 -0.003415671 0.0000030
3-1 -0.0069082572 -0.011811147 -0.002005367 0.0027661
3-2 -0.0003526569 -0.004739546 0.004034232 0.9806106
$`int.patient[x]:as.factor(int.time)[x]`
diff lwr upr p adj
Patient_5:1-Patient_4:1 -1.016172e-02 -0.023455844 0.0031323969 0.4033451
Patient_6:1-Patient_4:1 -1.269781e-02 -0.023128372 -0.0022672564 0.0029060
Patient_7:1-Patient_4:1 1.222152e-02 -0.004842233 0.0292852729 0.5304113
Patient_8:1-Patient_4:1 -4.300778e-02 -0.065570111 -0.0204454417 0.0000000
Patient_9:1-Patient_4:1 -2.058528e-02 -0.038156750 -0.0030138176 0.0056403
Patient_4:2-Patient_4:1 -1.813035e-02 -0.028269669 -0.0079910268 0.0000001
Patient_5:2-Patient_4:1 -1.250738e-02 -0.026988426 0.0019736720 0.1932381
Patient_6:2-Patient_4:1 -1.651413e-02 -0.049876191 0.0168479333 0.9614779
Patient_7:2-Patient_4:1 -1.933915e-02 -0.025603979 -0.0130743201 0.0000000
Patient_8:2-Patient_4:1 -2.211938e-02 -0.030292441 -0.0139463229 0.0000000
Patient_9:2-Patient_4:1 -1.538195e-02 -0.026923457 -0.0038404413 0.0004783
Patient_4:3-Patient_4:1 -1.325017e-02 -0.064249461 0.0377491300 0.9999863
Patient_5:3-Patient_4:1 -1.643852e-02 -0.029693958 -0.0031830730 0.0020665
Patient_6:3-Patient_4:1 -3.154517e-02 -0.047129683 -0.0159606554 0.0000000
Patient_7:3-Patient_4:1 NA NA NA NA
Patient_8:3-Patient_4:1 -2.723800e-02 -0.046869647 -0.0076063484 0.0001907
Patient_9:3-Patient_4:1 -8.687730e-03 -0.019325294 0.0019498341 0.2814968
Patient_6:1-Patient_5:1 -2.536091e-03 -0.017492538 0.0124203568 1.0000000
Patient_7:1-Patient_5:1 2.238324e-02 0.002232053 0.0425344331 0.0129182
Patient_8:1-Patient_5:1 -3.284605e-02 -0.057825199 -0.0078669071 0.0006397
Patient_9:1-Patient_5:1 -1.042356e-02 -0.031006447 0.0101593260 0.9525580
Patient_4:2-Patient_5:1 -7.968625e-03 -0.022723442 0.0067861923 0.9176377
Patient_5:2-Patient_5:1 -2.345654e-03 -0.020362300 0.0156709933 1.0000000
Patient_6:2-Patient_5:1 -6.352406e-03 -0.041394180 0.0286893693 0.9999999
Patient_7:2-Patient_5:1 -9.177426e-03 -0.021593016 0.0032381638 0.4687114
Patient_8:2-Patient_5:1 -1.195766e-02 -0.025437187 0.0015218696 0.1573923
Patient_9:2-Patient_5:1 -5.220226e-03 -0.020971581 0.0105311294 0.9995988
Patient_4:3-Patient_5:1 -3.088442e-03 -0.055202038 0.0490251542 1.0000000
Patient_5:3-Patient_5:1 -6.276792e-03 -0.023323949 0.0107703642 0.9984670
Patient_6:3-Patient_5:1 -2.138345e-02 -0.040298410 -0.0024684820 0.0099325
Patient_7:3-Patient_5:1 NA NA NA NA
Patient_8:3-Patient_5:1 -1.707627e-02 -0.039443671 0.0052911225 0.4057026
Patient_9:3-Patient_5:1 1.473994e-03 -0.013627548 0.0165755350 1.0000000
Patient_7:1-Patient_6:1 2.491933e-02 0.006530931 0.0433077368 0.0003297
Patient_8:1-Patient_6:1 -3.030996e-02 -0.053890052 -0.0067298725 0.0010260
Patient_9:1-Patient_6:1 -7.887469e-03 -0.026747960 0.0109730212 0.9931517
Patient_4:2-Patient_6:1 -5.432534e-03 -0.017670488 0.0068054204 0.9869195
Patient_5:2-Patient_6:1 1.904372e-04 -0.015830251 0.0162111259 1.0000000
Patient_6:2-Patient_6:1 -3.816315e-03 -0.037874924 0.0302422948 1.0000000
Patient_7:2-Patient_6:1 -6.641336e-03 -0.015926258 0.0026435866 0.5329741
Patient_8:2-Patient_6:1 -9.421568e-03 -0.020087429 0.0012442928 0.1627963
Patient_9:2-Patient_6:1 -2.684135e-03 -0.016106806 0.0107385358 0.9999997
Patient_4:3-Patient_6:1 -5.523513e-04 -0.052010002 0.0509052994 1.0000000
Patient_5:3-Patient_6:1 -3.740702e-03 -0.018662781 0.0111813777 0.9999919
Patient_6:3-Patient_6:1 -1.884736e-02 -0.035872007 -0.0018227035 0.0135616
Patient_7:3-Patient_6:1 NA NA NA NA
Patient_8:3-Patient_6:1 -1.454018e-02 -0.035333532 0.0062531649 0.5764376
Patient_9:3-Patient_6:1 4.010084e-03 -0.008643747 0.0166639160 0.9997786
Patient_8:1-Patient_7:1 -5.522930e-02 -0.082402735 -0.0280558574 0.0000000
Patient_9:1-Patient_7:1 -3.280680e-02 -0.056003640 -0.0096099664 0.0001197
Patient_4:2-Patient_7:1 -3.035187e-02 -0.048576649 -0.0121270862 0.0000010
Patient_5:2-Patient_7:1 -2.472890e-02 -0.045682121 -0.0037756725 0.0049872
Patient_6:2-Patient_7:1 -2.873565e-02 -0.065373935 0.0079026376 0.3543629
Patient_7:2-Patient_7:1 -3.156067e-02 -0.047949230 -0.0151721088 0.0000000
Patient_8:2-Patient_7:1 -3.434090e-02 -0.051549496 -0.0171323074 0.0000000
Patient_9:2-Patient_7:1 -2.760347e-02 -0.046644037 -0.0085629009 0.0000638
Patient_4:3-Patient_7:1 -2.547169e-02 -0.078671920 0.0277285494 0.9718985
Patient_5:3-Patient_7:1 -2.866004e-02 -0.048785730 -0.0085343407 0.0001008
Patient_6:3-Patient_7:1 -4.376669e-02 -0.065497172 -0.0220362058 0.0000000
Patient_7:3-Patient_7:1 NA NA NA NA
Patient_8:3-Patient_7:1 -3.945952e-02 -0.064253438 -0.0146655972 0.0000044
Patient_9:3-Patient_7:1 -2.090925e-02 -0.039415859 -0.0024026401 0.0100236
Patient_9:1-Patient_8:1 2.242249e-02 -0.005072607 0.0499175929 0.2840173
Patient_4:2-Patient_8:1 2.487743e-02 0.001424711 0.0483301456 0.0244332
Patient_5:2-Patient_8:1 3.050040e-02 0.004869854 0.0561309454 0.0043336
Patient_6:2-Patient_8:1 2.649365e-02 -0.013006369 0.0659936641 0.6529202
Patient_7:2-Patient_8:1 2.366863e-02 0.001612512 0.0457247415 0.0209543
Patient_8:2-Patient_8:1 2.088839e-02 -0.001783681 0.0435604697 0.1141844
Patient_9:2-Patient_8:1 2.762583e-02 0.003533702 0.0517179527 0.0079713
Patient_4:3-Patient_8:1 2.975761e-02 -0.025452463 0.0849676847 0.9189738
Patient_5:3-Patient_8:1 2.656926e-02 0.001610678 0.0515278438 0.0233169
Patient_6:3-Patient_8:1 1.146261e-02 -0.014807169 0.0377323842 0.9891033
Patient_7:3-Patient_8:1 NA NA NA NA
Patient_8:3-Patient_8:1 1.576978e-02 -0.013085477 0.0446250340 0.9093609
Patient_9:3-Patient_8:1 3.432005e-02 0.010647660 0.0579924330 0.0000637
Patient_4:2-Patient_9:1 2.454936e-03 -0.016246065 0.0211559358 1.0000000
Patient_5:2-Patient_9:1 8.077907e-03 -0.013290817 0.0294466303 0.9978858
Patient_6:2-Patient_9:1 4.071155e-03 -0.032806329 0.0409486379 1.0000000
Patient_7:2-Patient_9:1 1.246134e-03 -0.015670416 0.0181626839 1.0000000
Patient_8:2-Patient_9:1 -1.534099e-03 -0.019246255 0.0161780575 1.0000000
Patient_9:2-Patient_9:1 5.203334e-03 -0.014293537 0.0247002054 0.9999798
Patient_4:3-Patient_9:1 7.335118e-03 -0.046030130 0.0607003663 1.0000000
Patient_5:3-Patient_9:1 4.146768e-03 -0.016411158 0.0247046942 0.9999997
Patient_6:3-Patient_9:1 -1.095989e-02 -0.033091280 0.0111715094 0.9613177
Patient_7:3-Patient_9:1 NA NA NA NA
Patient_8:3-Patient_9:1 -6.652714e-03 -0.031798752 0.0184933239 0.9999822
Patient_9:3-Patient_9:1 1.189755e-02 -0.007078203 0.0308733104 0.7616189
Patient_5:2-Patient_4:2 5.622971e-03 -0.010209646 0.0214555882 0.9990225
Patient_6:2-Patient_4:2 1.616219e-03 -0.032354330 0.0355867678 1.0000000
Patient_7:2-Patient_4:2 -1.208802e-03 -0.010165312 0.0077477087 1.0000000
Patient_8:2-Patient_4:2 -3.989034e-03 -0.014370262 0.0063921934 0.9974266
Patient_9:2-Patient_4:2 2.748399e-03 -0.010449230 0.0159460271 0.9999995
Patient_4:3-Patient_4:2 4.880182e-03 -0.046519225 0.0562795903 1.0000000
Patient_5:3-Patient_4:2 1.691832e-03 -0.013028146 0.0164118101 1.0000000
Patient_6:3-Patient_4:2 -1.341482e-02 -0.030262612 0.0034329697 0.3264810
Patient_7:3-Patient_4:2 NA NA NA NA
Patient_8:3-Patient_4:2 -9.107650e-03 -0.029756443 0.0115411430 0.9877756
Patient_9:3-Patient_4:2 9.442618e-03 -0.002972242 0.0218574784 0.4129543
Patient_6:2-Patient_5:2 -4.006752e-03 -0.039515809 0.0315023050 1.0000000
Patient_7:2-Patient_5:2 -6.831773e-03 -0.020510735 0.0068471900 0.9581740
Patient_8:2-Patient_5:2 -9.612005e-03 -0.024263450 0.0050394394 0.6909314
Patient_9:2-Patient_5:2 -2.874572e-03 -0.019639784 0.0138906398 1.0000000
Patient_4:3-Patient_5:2 -7.427885e-04 -0.053171732 0.0516861545 1.0000000
Patient_5:3-Patient_5:2 -3.931139e-03 -0.021919265 0.0140569876 0.9999990
Patient_6:3-Patient_5:2 -1.903779e-02 -0.038805013 0.0007294281 0.0747528
Patient_7:3-Patient_5:2 NA NA NA NA
Patient_8:3-Patient_5:2 -1.473062e-02 -0.037823208 0.0083619664 0.7359206
Patient_9:3-Patient_5:2 3.819647e-03 -0.012336581 0.0199758749 0.9999966
Patient_7:2-Patient_6:2 -2.825021e-03 -0.035846838 0.0301967969 1.0000000
Patient_8:2-Patient_6:2 -5.605253e-03 -0.039041629 0.0278311228 1.0000000
Patient_9:2-Patient_6:2 1.132180e-03 -0.033282915 0.0355472746 1.0000000
Patient_4:3-Patient_6:2 3.263963e-03 -0.057168813 0.0636967400 1.0000000
Patient_5:3-Patient_6:2 7.561325e-05 -0.034951506 0.0351027329 1.0000000
Patient_6:3-Patient_6:2 -1.503104e-02 -0.051004217 0.0209421362 0.9932172
Patient_7:3-Patient_6:2 NA NA NA NA
Patient_8:3-Patient_6:2 -1.072387e-02 -0.048626296 0.0271785585 0.9999536
Patient_9:3-Patient_6:2 7.826399e-03 -0.026296176 0.0419489740 0.9999978
Patient_8:2-Patient_7:2 -2.780233e-03 -0.009429454 0.0038689886 0.9931647
Patient_9:2-Patient_7:2 3.957200e-03 -0.006560387 0.0144747880 0.9980032
Patient_4:3-Patient_7:2 6.088984e-03 -0.044688387 0.0568663549 1.0000000
Patient_5:3-Patient_7:2 2.900634e-03 -0.009473533 0.0152748007 0.9999970
Patient_6:3-Patient_7:2 -1.220602e-02 -0.027048200 0.0026361607 0.2696836
Patient_7:3-Patient_7:2 NA NA NA NA
Patient_8:3-Patient_7:2 -7.898848e-03 -0.026946549 0.0111488525 0.9937688
Patient_9:3-Patient_7:2 1.065142e-02 0.001134540 0.0201683001 0.0115527
Patient_9:2-Patient_8:2 6.737433e-03 -0.005017160 0.0184920261 0.8693957
Patient_4:3-Patient_8:2 8.869217e-03 -0.042178723 0.0599171568 1.0000000
Patient_5:3-Patient_8:2 5.680867e-03 -0.007760518 0.0191222508 0.9923000
Patient_6:3-Patient_8:2 -9.425787e-03 -0.025168758 0.0063171836 0.8224948
Patient_7:3-Patient_8:2 NA NA NA NA
Patient_8:3-Patient_8:2 -5.118616e-03 -0.024876290 0.0146390591 0.9999869
Patient_9:3-Patient_8:2 1.343165e-02 0.002563266 0.0243000386 0.0022048
Patient_4:3-Patient_9:2 2.131784e-03 -0.049562507 0.0538260745 1.0000000
Patient_5:3-Patient_9:2 -1.056566e-03 -0.016775292 0.0146621587 1.0000000
Patient_6:3-Patient_9:2 -1.616322e-02 -0.033890279 0.0015638394 0.1251766
Patient_7:3-Patient_9:2 NA NA NA NA
Patient_8:3-Patient_9:2 -1.185605e-02 -0.033228302 0.0095162049 0.8980162
Patient_9:3-Patient_9:2 6.694219e-03 -0.006889938 0.0202783767 0.9630418
Patient_5:3-Patient_4:3 -3.188350e-03 -0.055292093 0.0489153929 1.0000000
Patient_6:3-Patient_4:3 -1.829500e-02 -0.071039391 0.0344493833 0.9992758
Patient_7:3-Patient_4:3 NA NA NA NA
Patient_8:3-Patient_4:3 -1.398783e-02 -0.068066432 0.0400907673 0.9999872
Patient_9:3-Patient_4:3 4.562436e-03 -0.046937575 0.0560624459 1.0000000
Patient_6:3-Patient_5:3 -1.510665e-02 -0.033994453 0.0037811463 0.3183586
Patient_7:3-Patient_5:3 NA NA NA NA
Patient_8:3-Patient_5:3 -1.079948e-02 -0.033143913 0.0115449483 0.9692347
Patient_9:3-Patient_5:3 7.750786e-03 -0.007316718 0.0228182899 0.9454797
Patient_7:3-Patient_6:3 NA NA NA NA
Patient_8:3-Patient_6:3 4.307171e-03 -0.019492910 0.0281072529 0.9999999
Patient_9:3-Patient_6:3 2.285744e-02 0.005705180 0.0400096984 0.0004793
Patient_8:3-Patient_7:3 NA NA NA NA
Patient_9:3-Patient_7:3 NA NA NA NA
Patient_9:3-Patient_8:3 1.855027e-02 -0.002347688 0.0394482244 0.1565963
KEGG-CELL-CYCLE
Tukey multiple comparisons of means
95% family-wise confidence level
Fit: aov(formula = int.data[MAP_KEGG[i], x] ~ int.patient[x] * as.factor(int.time)[x])
$`int.patient[x]`
diff lwr upr p adj
Patient_5-Patient_4 0.043887029 0.033559392 0.05421467 0.0000000
Patient_6-Patient_4 0.045540450 0.035041374 0.05603953 0.0000000
Patient_7-Patient_4 0.008801013 0.002238894 0.01536313 0.0018502
Patient_8-Patient_4 0.050586870 0.041880929 0.05929281 0.0000000
Patient_9-Patient_4 0.072474521 0.063071013 0.08187803 0.0000000
Patient_6-Patient_5 0.001653420 -0.010769347 0.01407619 0.9989826
Patient_7-Patient_5 -0.035086017 -0.044421752 -0.02575028 0.0000000
Patient_8-Patient_5 0.006699841 -0.004249495 0.01764918 0.5023125
Patient_9-Patient_5 0.028587492 0.017075736 0.04009925 0.0000000
Patient_7-Patient_6 -0.036739437 -0.046264481 -0.02721439 0.0000000
Patient_8-Patient_6 0.005046421 -0.006064766 0.01615761 0.7881027
Patient_9-Patient_6 0.026934071 0.015268266 0.03859988 0.0000000
Patient_8-Patient_7 0.041785858 0.034283240 0.04928848 0.0000000
Patient_9-Patient_7 0.063673508 0.055371591 0.07197542 0.0000000
Patient_9-Patient_8 0.021887651 0.011805298 0.03197000 0.0000000
$`as.factor(int.time)[x]`
diff lwr upr p adj
2-1 -0.002015911 -0.006659861 0.0026280386 0.5657032
3-1 -0.006768287 -0.014019653 0.0004830794 0.0732790
3-2 -0.004752375 -0.011240577 0.0017358264 0.1988082
$`int.patient[x]:as.factor(int.time)[x]`
diff lwr upr p adj
Patient_5:1-Patient_4:1 0.0553283850 3.566640e-02 0.0749903675 0.0000000
Patient_6:1-Patient_4:1 0.0405374688 2.511069e-02 0.0559642469 0.0000000
Patient_7:1-Patient_4:1 0.0142582392 -1.097902e-02 0.0394955027 0.8826848
Patient_8:1-Patient_4:1 0.0332936840 -7.597298e-05 0.0666633409 0.0512939
Patient_9:1-Patient_4:1 0.0638706374 3.788247e-02 0.0898588075 0.0000000
Patient_4:2-Patient_4:1 -0.0079161561 -2.291220e-02 0.0070798837 0.9318574
Patient_5:2-Patient_4:1 0.0520303708 3.061292e-02 0.0734478189 0.0000000
Patient_6:2-Patient_4:1 -0.0083024168 -5.764485e-02 0.0410400197 1.0000000
Patient_7:2-Patient_4:1 0.0059944613 -3.271212e-03 0.0152601341 0.7137816
Patient_8:2-Patient_4:1 0.0489671490 3.687921e-02 0.0610550906 0.0000000
Patient_9:2-Patient_4:1 0.0770681215 5.999825e-02 0.0941379933 0.0000000
Patient_4:3-Patient_4:1 -0.0227068176 -9.813469e-02 0.0527210586 0.9998899
Patient_5:3-Patient_4:1 0.0187834455 -8.213328e-04 0.0383882239 0.0787774
Patient_6:3-Patient_4:1 0.0597127406 3.666327e-02 0.0827622114 0.0000000
Patient_7:3-Patient_4:1 NA NA NA NA
Patient_8:3-Patient_4:1 0.0497739224 2.073874e-02 0.0788091004 0.0000004
Patient_9:3-Patient_4:1 0.0659725223 5.023958e-02 0.0817054622 0.0000000
Patient_6:1-Patient_5:1 -0.0147909163 -3.691148e-02 0.0073296457 0.6583643
Patient_7:1-Patient_5:1 -0.0410701459 -7.087372e-02 -0.0112665681 0.0002240
Patient_8:1-Patient_5:1 -0.0220347011 -5.897882e-02 0.0149094159 0.8270420
Patient_9:1-Patient_5:1 0.0085422524 -2.189980e-02 0.0389843081 0.9999587
Patient_4:2-Patient_5:1 -0.0632445411 -8.506689e-02 -0.0414221906 0.0000000
Patient_5:2-Patient_5:1 -0.0032980142 -2.994461e-02 0.0233485776 1.0000000
Patient_6:2-Patient_5:1 -0.0636308019 -1.154575e-01 -0.0118040731 0.0024895
Patient_7:2-Patient_5:1 -0.0493339238 -6.769656e-02 -0.0309712859 0.0000000
Patient_8:2-Patient_5:1 -0.0063612360 -2.629744e-02 0.0135749649 0.9997574
Patient_9:2-Patient_5:1 0.0217397365 -1.556493e-03 0.0450359657 0.1016001
Patient_4:3-Patient_5:1 -0.0780352026 -1.551111e-01 -0.0009592772 0.0434098
Patient_5:3-Patient_5:1 -0.0365449395 -6.175766e-02 -0.0113322223 0.0000641
Patient_6:3-Patient_5:1 0.0043843556 -2.359085e-02 0.0323595568 1.0000000
Patient_7:3-Patient_5:1 NA NA NA NA
Patient_8:3-Patient_5:1 -0.0055544626 -3.863581e-02 0.0275268816 1.0000000
Patient_9:3-Patient_5:1 0.0106441373 -1.169102e-02 0.0329792928 0.9731400
Patient_7:1-Patient_6:1 -0.0262792296 -5.347565e-02 0.0009171888 0.0722825
Patient_8:1-Patient_6:1 -0.0072437848 -4.211870e-02 0.0276311303 0.9999995
Patient_9:1-Patient_6:1 0.0233331686 -4.561467e-03 0.0512278041 0.2417385
Patient_4:2-Patient_6:1 -0.0484536248 -6.655354e-02 -0.0303537101 0.0000000
Patient_5:2-Patient_6:1 0.0114929021 -1.220167e-02 0.0351874750 0.9681711
Patient_6:2-Patient_6:1 -0.0488398856 -9.921251e-02 0.0015327433 0.0697907
Patient_7:2-Patient_6:1 -0.0345430075 -4.827539e-02 -0.0208106225 0.0000000
Patient_8:2-Patient_6:1 0.0084296803 -7.345111e-03 0.0242044714 0.9245110
Patient_9:2-Patient_6:1 0.0365306528 1.667854e-02 0.0563827616 0.0000000
Patient_4:3-Patient_6:1 -0.0632442864 -1.393501e-01 0.0128614966 0.2523611
Patient_5:3-Patient_6:1 -0.0217540232 -4.382375e-02 0.0003157080 0.0586130
Patient_6:3-Patient_6:1 0.0191752718 -6.004160e-03 0.0443547041 0.4105228
Patient_7:3-Patient_6:1 NA NA NA NA
Patient_8:3-Patient_6:1 0.0092364536 -2.151688e-02 0.0399897829 0.9998934
Patient_9:3-Patient_6:1 0.0254350535 6.720057e-03 0.0441500502 0.0003088
Patient_8:1-Patient_7:1 0.0190354448 -2.115403e-02 0.0592249172 0.9747055
Patient_9:1-Patient_7:1 0.0496123983 1.530431e-02 0.0839204829 0.0000681
Patient_4:2-Patient_7:1 -0.0221743952 -4.912882e-02 0.0047800274 0.2691191
Patient_5:2-Patient_7:1 0.0377721317 6.782347e-03 0.0687619166 0.0028425
Patient_6:2-Patient_7:1 -0.0225606560 -7.674862e-02 0.0316273107 0.9934845
Patient_7:2-Patient_7:1 -0.0082637779 -3.250243e-02 0.0159748768 0.9994198
Patient_8:2-Patient_7:1 0.0347089099 9.257426e-03 0.0601603936 0.0002855
Patient_9:2-Patient_7:1 0.0628098824 3.464891e-02 0.0909708520 0.0000000
Patient_4:3-Patient_7:1 -0.0369650568 -1.156481e-01 0.0417180049 0.9766571
Patient_5:3-Patient_7:1 0.0045252064 -2.524066e-02 0.0342910765 1.0000000
Patient_6:3-Patient_7:1 0.0454545015 1.331515e-02 0.0775938511 0.0001197
Patient_7:3-Patient_7:1 NA NA NA NA
Patient_8:3-Patient_7:1 0.0355156832 -1.154485e-03 0.0721858517 0.0705802
Patient_9:3-Patient_7:1 0.0517142831 2.434304e-02 0.0790855288 0.0000000
Patient_9:1-Patient_8:1 0.0305769535 -1.008826e-02 0.0712421623 0.4352661
Patient_4:2-Patient_8:1 -0.0412098400 -7.589637e-02 -0.0065233090 0.0044560
Patient_5:2-Patient_8:1 0.0187366869 -1.917085e-02 0.0566442231 0.9619976
Patient_6:2-Patient_8:1 -0.0415961008 -1.000166e-01 0.0168243603 0.5418447
Patient_7:2-Patient_8:1 -0.0272992227 -5.992018e-02 0.0053217355 0.2409993
Patient_8:2-Patient_8:1 0.0156734651 -1.785850e-02 0.0492054283 0.9778038
Patient_9:2-Patient_8:1 0.0437744376 8.142223e-03 0.0794066526 0.0024618
Patient_4:3-Patient_8:1 -0.0560005016 -1.376561e-01 0.0256551089 0.6127859
Patient_5:3-Patient_8:1 -0.0145102384 -5.142394e-02 0.0224034658 0.9966313
Patient_6:3-Patient_8:1 0.0264190567 -1.243390e-02 0.0652720144 0.6284146
Patient_7:3-Patient_8:1 NA NA NA NA
Patient_8:3-Patient_8:1 0.0164802384 -2.619664e-02 0.0591571149 0.9972698
Patient_9:3-Patient_8:1 0.0326788383 -2.332583e-03 0.0676902596 0.1014083
Patient_4:2-Patient_9:1 -0.0717867935 -9.944554e-02 -0.0441280442 0.0000000
Patient_5:2-Patient_9:1 -0.0118402666 -4.344457e-02 0.0197640414 0.9981043
Patient_6:2-Patient_9:1 -0.0721730542 -1.267148e-01 -0.0176313157 0.0005587
Patient_7:2-Patient_9:1 -0.0578761762 -8.289573e-02 -0.0328566259 0.0000000
Patient_8:2-Patient_9:1 -0.0149034884 -4.109974e-02 0.0112927620 0.8763995
Patient_9:2-Patient_9:1 0.0131974841 -1.563836e-02 0.0420333251 0.9820480
Patient_4:3-Patient_9:1 -0.0865774550 -1.655046e-01 -0.0076503386 0.0154731
Patient_5:3-Patient_9:1 -0.0450871919 -7.549233e-02 -0.0146820519 0.0000349
Patient_6:3-Patient_9:1 -0.0041578968 -3.689019e-02 0.0285744008 1.0000000
Patient_7:3-Patient_9:1 NA NA NA NA
Patient_8:3-Patient_9:1 -0.0140967150 -5.128767e-02 0.0230942350 0.9978164
Patient_9:3-Patient_9:1 0.0021018849 -2.596323e-02 0.0301669985 1.0000000
Patient_5:2-Patient_4:2 0.0599465269 3.653011e-02 0.0833629423 0.0000000
Patient_6:2-Patient_4:2 -0.0003862607 -5.062865e-02 0.0498561264 1.0000000
Patient_7:2-Patient_4:2 0.0139106173 6.639528e-04 0.0271572818 0.0278237
Patient_8:2-Patient_4:2 0.0568833051 4.152949e-02 0.0722371241 0.0000000
Patient_9:2-Patient_4:2 0.0849842776 6.546501e-02 0.1045035488 0.0000000
Patient_4:3-Patient_4:2 -0.0147906615 -9.081030e-02 0.0612289802 0.9999998
Patient_5:3-Patient_4:2 0.0266996016 4.928778e-03 0.0484704252 0.0025409
Patient_6:3-Patient_4:2 0.0676288967 4.271104e-02 0.0925467524 0.0000000
Patient_7:3-Patient_4:2 NA NA NA NA
Patient_8:3-Patient_4:2 0.0576900785 2.715055e-02 0.0882296100 0.0000000
Patient_9:3-Patient_4:2 0.0738886784 5.552712e-02 0.0922502367 0.0000000
Patient_6:2-Patient_5:2 -0.0603327877 -1.128506e-01 -0.0078149493 0.0077412
Patient_7:2-Patient_5:2 -0.0460359096 -6.626707e-02 -0.0258047457 0.0000000
Patient_8:2-Patient_5:2 -0.0030632218 -2.473268e-02 0.0186062413 1.0000000
Patient_9:2-Patient_5:2 0.0250377507 2.420288e-04 0.0498334725 0.0447645
Patient_4:3-Patient_5:2 -0.0747371885 -1.522795e-01 0.0028051342 0.0741826
Patient_5:3-Patient_5:2 -0.0332469253 -5.985134e-02 -0.0066425153 0.0017872
Patient_6:3-Patient_5:2 0.0076823698 -2.155332e-02 0.0369180570 0.9999839
Patient_7:3-Patient_5:2 NA NA NA NA
Patient_8:3-Patient_5:2 -0.0022564485 -3.641035e-02 0.0318974512 1.0000000
Patient_9:3-Patient_5:2 0.0139421514 -9.952884e-03 0.0378371865 0.8514833
Patient_7:2-Patient_6:2 0.0142968781 -3.454234e-02 0.0631360934 0.9999252
Patient_8:2-Patient_6:2 0.0572695658 7.817219e-03 0.1067219125 0.0068093
Patient_9:2-Patient_6:2 0.0853705383 3.447067e-02 0.1362704085 0.0000008
Patient_4:3-Patient_6:2 -0.0144044008 -1.037844e-01 0.0749755789 1.0000000
Patient_5:3-Patient_6:2 0.0270858624 -2.471919e-02 0.0788909161 0.9372049
Patient_6:3-Patient_6:2 0.0680151574 1.481089e-02 0.1212194276 0.0011460
Patient_7:3-Patient_6:2 NA NA NA NA
Patient_8:3-Patient_6:2 0.0580763392 2.018710e-03 0.1141339687 0.0329641
Patient_9:3-Patient_6:2 0.0742749391 2.380771e-02 0.1247421726 0.0000428
Patient_8:2-Patient_7:2 0.0429726878 3.313850e-02 0.0528068753 0.0000000
Patient_9:2-Patient_7:2 0.0710736603 5.551816e-02 0.0866291556 0.0000000
Patient_4:3-Patient_7:2 -0.0287012789 -1.038009e-01 0.0463983710 0.9975884
Patient_5:3-Patient_7:2 0.0127889843 -5.512388e-03 0.0310903571 0.5777167
Patient_6:3-Patient_7:2 0.0537182794 3.176672e-02 0.0756698401 0.0000000
Patient_7:3-Patient_7:2 NA NA NA NA
Patient_8:3-Patient_7:2 0.0437794611 1.560794e-02 0.0719509800 0.0000091
Patient_9:3-Patient_7:2 0.0599780610 4.590261e-02 0.0740535117 0.0000000
Patient_9:2-Patient_8:2 0.0281009725 1.071595e-02 0.0454859969 0.0000027
Patient_4:3-Patient_8:2 -0.0716739666 -1.471738e-01 0.0038258549 0.0862844
Patient_5:3-Patient_8:2 -0.0301837035 -5.006349e-02 -0.0103039177 0.0000180
Patient_6:3-Patient_8:2 0.0107455916 -1.253824e-02 0.0340294198 0.9804646
Patient_7:3-Patient_8:2 NA NA NA NA
Patient_8:3-Patient_8:2 0.0008067734 -2.841480e-02 0.0300283427 1.0000000
Patient_9:3-Patient_8:2 0.0170053733 9.310475e-04 0.0330796990 0.0252974
Patient_4:3-Patient_9:2 -0.0997749391 -1.762307e-01 -0.0233191660 0.0007509
Patient_5:3-Patient_9:2 -0.0582846760 -8.153265e-02 -0.0350367067 0.0000000
Patient_6:3-Patient_9:2 -0.0173553809 -4.357367e-02 0.0088629113 0.6757726
Patient_7:3-Patient_9:2 NA NA NA NA
Patient_8:3-Patient_9:2 -0.0272941991 -5.890373e-02 0.0043153295 0.1936112
Patient_9:3-Patient_9:2 -0.0110955992 -3.118655e-02 0.0089953475 0.9015167
Patient_5:3-Patient_4:3 0.0414902631 -3.557109e-02 0.1185516157 0.9196888
Patient_6:3-Patient_4:3 0.0824195582 4.410694e-03 0.1604284220 0.0257292
Patient_7:3-Patient_4:3 NA NA NA NA
Patient_8:3-Patient_4:3 0.0724807400 -7.501422e-03 0.1524629023 0.1319620
Patient_9:3-Patient_4:3 0.0886793399 1.251091e-02 0.1648477725 0.0062469
Patient_6:3-Patient_5:3 0.0409292951 1.299427e-02 0.0688643207 0.0000482
Patient_7:3-Patient_5:3 NA NA NA NA
Patient_8:3-Patient_5:3 0.0309904769 -2.056900e-03 0.0640378537 0.0970551
Patient_9:3-Patient_5:3 0.0471890768 2.490426e-02 0.0694738911 0.0000000
Patient_7:3-Patient_6:3 NA NA NA NA
Patient_8:3-Patient_6:3 -0.0099388182 -4.513910e-02 0.0252614643 0.9999549
Patient_9:3-Patient_6:3 0.0062597817 -1.910838e-02 0.0316279453 0.9999936
Patient_8:3-Patient_7:3 NA NA NA NA
Patient_9:3-Patient_7:3 NA NA NA NA
Patient_9:3-Patient_8:3 0.0161985999 -1.470944e-02 0.0471066438 0.9359096
KEGG-DNA-REPLICATION
Tukey multiple comparisons of means
95% family-wise confidence level
Fit: aov(formula = int.data[MAP_KEGG[i], x] ~ int.patient[x] * as.factor(int.time)[x])
$`int.patient[x]`
diff lwr upr p adj
Patient_5-Patient_4 0.050238981 0.034830880 0.06564708 0.0000000
Patient_6-Patient_4 0.046786667 0.031122792 0.06245054 0.0000000
Patient_7-Patient_4 0.006794276 -0.002995938 0.01658449 0.3548909
Patient_8-Patient_4 0.069717743 0.056729098 0.08270639 0.0000000
Patient_9-Patient_4 0.090997150 0.076967785 0.10502651 0.0000000
Patient_6-Patient_5 -0.003452313 -0.021986199 0.01508157 0.9949352
Patient_7-Patient_5 -0.043444704 -0.057372958 -0.02951645 0.0000000
Patient_8-Patient_5 0.019478763 0.003143131 0.03581439 0.0089022
Patient_9-Patient_5 0.040758169 0.023583448 0.05793289 0.0000000
Patient_7-Patient_6 -0.039992391 -0.054203079 -0.02578170 0.0000000
Patient_8-Patient_6 0.022931076 0.006353975 0.03950818 0.0011444
Patient_9-Patient_6 0.044210483 0.026805930 0.06161504 0.0000000
Patient_8-Patient_7 0.062923467 0.051730095 0.07411684 0.0000000
Patient_9-Patient_7 0.084202874 0.071817004 0.09658874 0.0000000
Patient_9-Patient_8 0.021279406 0.006237253 0.03632156 0.0007924
$`as.factor(int.time)[x]`
diff lwr upr p adj
2-1 -0.002876193 -0.009804636 0.004052250 0.5938709
3-1 -0.014047916 -0.024866439 -0.003229393 0.0066279
3-2 -0.011171723 -0.020851659 -0.001491787 0.0187497
$`int.patient[x]:as.factor(int.time)[x]`
diff lwr upr p adj
Patient_5:1-Patient_4:1 0.0511694162 0.021835136 0.0805036964 0.0000002
Patient_6:1-Patient_4:1 0.0404559163 0.017440260 0.0634715727 0.0000001
Patient_7:1-Patient_4:1 0.0292826994 -0.008369504 0.0669349027 0.3702486
Patient_8:1-Patient_4:1 0.0576071253 0.007821969 0.1073922814 0.0069009
Patient_9:1-Patient_4:1 0.0724000902 0.033627588 0.1111725926 0.0000000
Patient_4:2-Patient_4:1 -0.0142671942 -0.036640220 0.0081058311 0.7363960
Patient_5:2-Patient_4:1 0.0676556330 0.035702323 0.0996089430 0.0000000
Patient_6:2-Patient_4:1 -0.0124274841 -0.086042892 0.0611879237 1.0000000
Patient_7:2-Patient_4:1 0.0012709256 -0.012552800 0.0150946508 1.0000000
Patient_8:2-Patient_4:1 0.0685896439 0.050555294 0.0866239934 0.0000000
Patient_9:2-Patient_4:1 0.1016683865 0.076201351 0.1271354218 0.0000000
Patient_4:3-Patient_4:1 -0.0479074948 -0.160440524 0.0646255346 0.9916592
Patient_5:3-Patient_4:1 0.0221643154 -0.007084620 0.0514132511 0.4201341
Patient_6:3-Patient_4:1 0.0573812268 0.022993055 0.0917693988 0.0000009
Patient_7:3-Patient_4:1 NA NA NA NA
Patient_8:3-Patient_4:1 0.0357525043 -0.007565917 0.0790709259 0.2636643
Patient_9:3-Patient_4:1 0.0781477287 0.054675301 0.1016201566 0.0000000
Patient_6:1-Patient_5:1 -0.0107134998 -0.043715806 0.0222888061 0.9996947
Patient_7:1-Patient_5:1 -0.0218867167 -0.066351536 0.0225781027 0.9634393
Patient_8:1-Patient_5:1 0.0064377092 -0.048680287 0.0615557055 1.0000000
Patient_9:1-Patient_5:1 0.0212306741 -0.024186709 0.0666480573 0.9777857
Patient_4:2-Patient_5:1 -0.0654366104 -0.097994006 -0.0328792146 0.0000000
Patient_5:2-Patient_5:1 0.0164862168 -0.023268604 0.0562410376 0.9937672
Patient_6:2-Patient_5:1 -0.0635969002 -0.140918696 0.0137248950 0.2694597
Patient_7:2-Patient_5:1 -0.0498984905 -0.077294241 -0.0225027402 0.0000000
Patient_8:2-Patient_5:1 0.0174202277 -0.012323167 0.0471636224 0.8474651
Patient_9:2-Patient_5:1 0.0504989704 0.015742652 0.0852552884 0.0000602
Patient_4:3-Patient_5:1 -0.0990769110 -0.214068713 0.0159148908 0.1967289
Patient_5:3-Patient_5:1 -0.0290051008 -0.066620683 0.0086104811 0.3865303
Patient_6:3-Patient_5:1 0.0062118107 -0.035525201 0.0479488222 1.0000000
Patient_7:3-Patient_5:1 NA NA NA NA
Patient_8:3-Patient_5:1 -0.0154169119 -0.064771926 0.0339381021 0.9998178
Patient_9:3-Patient_5:1 0.0269783125 -0.006344152 0.0603007769 0.2966525
Patient_7:1-Patient_6:1 -0.0111732169 -0.051748340 0.0294019061 0.9999684
Patient_8:1-Patient_6:1 0.0171512090 -0.034879685 0.0691821033 0.9996262
Patient_9:1-Patient_6:1 0.0319441739 -0.009672639 0.0735609871 0.3952926
Patient_4:2-Patient_6:1 -0.0547231106 -0.081726897 -0.0277193245 0.0000000
Patient_5:2-Patient_6:1 0.0271997166 -0.008150902 0.0625503350 0.3906736
Patient_6:2-Patient_6:1 -0.0528834004 -0.128035782 0.0222689812 0.5644663
Patient_7:2-Patient_6:1 -0.0391849907 -0.059672733 -0.0186972485 0.0000000
Patient_8:2-Patient_6:1 0.0281337276 0.004598861 0.0516685946 0.0040083
Patient_9:2-Patient_6:1 0.0612124702 0.031594535 0.0908304054 0.0000000
Patient_4:3-Patient_6:1 -0.0883634111 -0.201907829 0.0251810071 0.3690023
Patient_5:3-Patient_6:1 -0.0182916009 -0.051218071 0.0146348693 0.8968827
Patient_6:3-Patient_6:1 0.0169253105 -0.020640613 0.0544912336 0.9847234
Patient_7:3-Patient_6:1 NA NA NA NA
Patient_8:3-Patient_6:1 -0.0047034121 -0.050585193 0.0411783692 1.0000000
Patient_9:3-Patient_6:1 0.0376918123 0.009770368 0.0656132571 0.0003599
Patient_8:1-Patient_7:1 0.0283244259 -0.031635410 0.0882842619 0.9753545
Patient_9:1-Patient_7:1 0.0431173908 -0.008067833 0.0943026143 0.2306009
Patient_4:2-Patient_7:1 -0.0435498937 -0.083763976 -0.0033358112 0.0185079
Patient_5:2-Patient_7:1 0.0383729335 -0.007861623 0.0846074897 0.2544192
Patient_6:2-Patient_7:1 -0.0417101835 -0.122554778 0.0391344108 0.9440445
Patient_7:2-Patient_7:1 -0.0280117738 -0.064174124 0.0081505760 0.3778407
Patient_8:2-Patient_7:1 0.0393069444 0.001335140 0.0772787489 0.0332987
Patient_9:2-Patient_7:1 0.0723856871 0.030371522 0.1143998520 0.0000003
Patient_4:3-Patient_7:1 -0.0771901942 -0.194579729 0.0401993406 0.6870778
Patient_5:3-Patient_7:1 -0.0071183840 -0.051526946 0.0372901783 1.0000000
Patient_6:3-Patient_7:1 0.0280985274 -0.019851098 0.0760481524 0.8468833
Patient_7:3-Patient_7:1 NA NA NA NA
Patient_8:3-Patient_7:1 0.0064698048 -0.048239480 0.0611790894 1.0000000
Patient_9:3-Patient_7:1 0.0488650292 0.008029076 0.0897009821 0.0039385
Patient_9:1-Patient_8:1 0.0147929649 -0.045876636 0.0754625657 0.9999946
Patient_4:2-Patient_8:1 -0.0718743196 -0.123624158 -0.0201244811 0.0001860
Patient_5:2-Patient_8:1 0.0100485076 -0.046506842 0.0666038570 1.0000000
Patient_6:2-Patient_8:1 -0.0700346094 -0.157193784 0.0171245656 0.3100321
Patient_7:2-Patient_8:1 -0.0563361997 -0.105004351 -0.0076680489 0.0068586
Patient_8:2-Patient_8:1 0.0109825186 -0.039044787 0.0610098240 0.9999989
Patient_9:2-Patient_8:1 0.0440612612 -0.009099471 0.0972219931 0.2566637
Patient_4:3-Patient_8:1 -0.1055146201 -0.227338986 0.0163097462 0.1892915
Patient_5:3-Patient_8:1 -0.0354428099 -0.090515433 0.0196298127 0.7221410
Patient_6:3-Patient_8:1 -0.0002258985 -0.058191750 0.0577399526 1.0000000
Patient_7:3-Patient_8:1 NA NA NA NA
Patient_8:3-Patient_8:1 -0.0218546211 -0.085525487 0.0418162449 0.9993670
Patient_9:3-Patient_8:1 0.0205406033 -0.031693948 0.0727751551 0.9966159
Patient_4:2-Patient_9:1 -0.0866672845 -0.127932172 -0.0454023967 0.0000000
Patient_5:2-Patient_9:1 -0.0047444573 -0.051895838 0.0424069237 1.0000000
Patient_6:2-Patient_9:1 -0.0848275743 -0.166199971 -0.0034551775 0.0305193
Patient_7:2-Patient_9:1 -0.0711291646 -0.108456555 -0.0338017741 0.0000000
Patient_8:2-Patient_9:1 -0.0038104463 -0.042893390 0.0352724971 1.0000000
Patient_9:2-Patient_9:1 0.0292682963 -0.013752729 0.0722893213 0.6274809
Patient_4:3-Patient_9:1 -0.1203075850 -0.238061232 -0.0025539379 0.0390133
Patient_5:3-Patient_9:1 -0.0502357748 -0.095598082 -0.0048734673 0.0134957
Patient_6:3-Patient_9:1 -0.0150188634 -0.063853125 0.0338153979 0.9998524
Patient_7:3-Patient_9:1 NA NA NA NA
Patient_8:3-Patient_9:1 -0.0366475859 -0.092133840 0.0188386678 0.6795787
Patient_9:3-Patient_9:1 0.0057476385 -0.036123516 0.0476187929 1.0000000
Patient_5:2-Patient_4:2 0.0819228272 0.046987200 0.1168584544 0.0000000
Patient_6:2-Patient_4:2 0.0018397102 -0.073118360 0.0767977804 1.0000000
Patient_7:2-Patient_4:2 0.0155381199 -0.004224962 0.0353012017 0.3498149
Patient_8:2-Patient_4:2 0.0828568381 0.059950032 0.1057636447 0.0000000
Patient_9:2-Patient_4:2 0.1159355808 0.086814216 0.1450569459 0.0000000
Patient_4:3-Patient_4:2 -0.0336403005 -0.147056202 0.0797756011 0.9999103
Patient_5:3-Patient_4:2 0.0364315097 0.003950988 0.0689120309 0.0111852
Patient_6:3-Patient_4:2 0.0716484211 0.034472752 0.1088240905 0.0000000
Patient_7:3-Patient_4:2 NA NA NA NA
Patient_8:3-Patient_4:2 0.0500196985 0.004456888 0.0955825087 0.0152960
Patient_9:3-Patient_4:2 0.0924149229 0.065020783 0.1198090628 0.0000000
Patient_6:2-Patient_5:2 -0.0800831170 -0.158435999 -0.0017302355 0.0388349
Patient_7:2-Patient_5:2 -0.0663847073 -0.096568166 -0.0362012489 0.0000000
Patient_8:2-Patient_5:2 0.0009340109 -0.031395288 0.0332633095 1.0000000
Patient_9:2-Patient_5:2 0.0340127536 -0.002980701 0.0710062080 0.1163107
Patient_4:3-Patient_5:2 -0.1155631278 -0.231250761 0.0001245055 0.0506081
Patient_5:3-Patient_5:2 -0.0454913176 -0.085183206 -0.0057994290 0.0080332
Patient_6:3-Patient_5:2 -0.0102744061 -0.053891973 0.0333431609 0.9999968
Patient_7:3-Patient_5:2 NA NA NA NA
Patient_8:3-Patient_5:2 -0.0319031287 -0.082858319 0.0190520618 0.7636555
Patient_9:3-Patient_5:2 0.0104920957 -0.025157598 0.0461417894 0.9999194
Patient_7:2-Patient_6:2 0.0136984097 -0.059166228 0.0865630473 0.9999999
Patient_8:2-Patient_6:2 0.0810171280 0.007237742 0.1547965139 0.0152405
Patient_9:2-Patient_6:2 0.1140958706 0.038156883 0.1900348587 0.0000243
Patient_4:3-Patient_6:2 -0.0354800107 -0.168828587 0.0978685654 0.9999807
Patient_5:3-Patient_6:2 0.0345917995 -0.042697658 0.1118812571 0.9857454
Patient_6:3-Patient_6:2 0.0698087109 -0.009568278 0.1491857000 0.1685175
Patient_7:3-Patient_6:2 NA NA NA NA
Patient_8:3-Patient_6:2 0.0481799883 -0.035454010 0.1318139867 0.8644789
Patient_9:3-Patient_6:2 0.0905752128 0.015281688 0.1658687377 0.0035914
Patient_8:2-Patient_7:2 0.0673187183 0.052646810 0.0819906270 0.0000000
Patient_9:2-Patient_7:2 0.1003974609 0.077189768 0.1236051541 0.0000000
Patient_4:3-Patient_7:2 -0.0491784204 -0.161221760 0.0628649188 0.9883945
Patient_5:3-Patient_7:2 0.0208933898 -0.006410957 0.0481977370 0.4012598
Patient_6:3-Patient_7:2 0.0561103012 0.023360133 0.0888604694 0.0000004
Patient_7:3-Patient_7:2 NA NA NA NA
Patient_8:3-Patient_7:2 0.0344815786 -0.007548325 0.0765114822 0.2737667
Patient_9:3-Patient_7:2 0.0768768031 0.055877231 0.0978763748 0.0000000
Patient_9:2-Patient_8:2 0.0330787427 0.007141522 0.0590159632 0.0012018
Patient_4:3-Patient_8:2 -0.1164971387 -0.229137506 -0.0038567719 0.0336649
Patient_5:3-Patient_8:2 -0.0464253285 -0.076084556 -0.0167661012 0.0000073
Patient_6:3-Patient_8:2 -0.0112084171 -0.045946234 0.0235293995 0.9997184
Patient_7:3-Patient_8:2 NA NA NA NA
Patient_8:3-Patient_8:2 -0.0328371396 -0.076433644 0.0107593645 0.4319297
Patient_9:3-Patient_8:2 0.0095580848 -0.014423667 0.0335398362 0.9960408
Patient_4:3-Patient_9:2 -0.1495758813 -0.263642460 -0.0355093027 0.0006784
Patient_5:3-Patient_9:2 -0.0795040711 -0.114188389 -0.0448197536 0.0000000
Patient_6:3-Patient_9:2 -0.0442871597 -0.083402988 -0.0051713315 0.0097071
Patient_7:3-Patient_9:2 NA NA NA NA
Patient_8:3-Patient_9:2 -0.0659158823 -0.113075052 -0.0187567125 0.0001597
Patient_9:3-Patient_9:2 -0.0235206579 -0.053494922 0.0064536064 0.3534369
Patient_5:3-Patient_4:3 0.0700718102 -0.044898250 0.1850418703 0.8003831
Patient_6:3-Patient_4:3 0.1052887216 -0.011094958 0.2216724011 0.1338894
Patient_7:3-Patient_4:3 NA NA NA NA
Patient_8:3-Patient_4:3 0.0836599991 -0.035667702 0.2029876996 0.5714906
Patient_9:3-Patient_4:3 0.1260552235 0.012417337 0.2396931104 0.0131744
Patient_6:3-Patient_5:3 0.0352169114 -0.006460161 0.0768939839 0.2257775
Patient_7:3-Patient_5:3 NA NA NA NA
Patient_8:3-Patient_5:3 0.0135881889 -0.035716148 0.0628925259 0.9999680
Patient_9:3-Patient_5:3 0.0559834133 0.022736054 0.0892307722 0.0000007
Patient_7:3-Patient_6:3 NA NA NA NA
Patient_8:3-Patient_6:3 -0.0216287226 -0.074145042 0.0308875967 0.9942333
Patient_9:3-Patient_6:3 0.0207665019 -0.017080995 0.0586139986 0.9064460
Patient_8:3-Patient_7:3 NA NA NA NA
Patient_9:3-Patient_7:3 NA NA NA NA
Patient_9:3-Patient_8:3 0.0423952244 -0.003717380 0.0885078288 0.1163575
KEGG-FATTY-ACID-METABOLISM
Tukey multiple comparisons of means
95% family-wise confidence level
Fit: aov(formula = int.data[MAP_KEGG[i], x] ~ int.patient[x] * as.factor(int.time)[x])
$`int.patient[x]`
diff lwr upr p adj
Patient_5-Patient_4 0.0032485910 -0.003300608 0.009797790 0.7185426
Patient_6-Patient_4 -0.0157998947 -0.022457811 -0.009141979 0.0000000
Patient_7-Patient_4 -0.0108324710 -0.014993793 -0.006671149 0.0000000
Patient_8-Patient_4 -0.0397143581 -0.045235170 -0.034193546 0.0000000
Patient_9-Patient_4 0.0002690988 -0.005694070 0.006232268 0.9999951
Patient_6-Patient_5 -0.0190484857 -0.026926297 -0.011170674 0.0000000
Patient_7-Patient_5 -0.0140810620 -0.020001253 -0.008160871 0.0000000
Patient_8-Patient_5 -0.0429629491 -0.049906394 -0.036019504 0.0000000
Patient_9-Patient_5 -0.0029794922 -0.010279592 0.004320607 0.8541860
Patient_7-Patient_6 0.0049674237 -0.001072816 0.011007664 0.1765812
Patient_8-Patient_6 -0.0239144634 -0.030960545 -0.016868382 0.0000000
Patient_9-Patient_6 0.0160689935 0.008671204 0.023466783 0.0000000
Patient_8-Patient_7 -0.0288818871 -0.033639620 -0.024124154 0.0000000
Patient_9-Patient_7 0.0111015698 0.005836967 0.016366172 0.0000000
Patient_9-Patient_8 0.0399834569 0.033589803 0.046377110 0.0000000
$`as.factor(int.time)[x]`
diff lwr upr p adj
2-1 -0.005980350 -0.0089252783 -0.003035421 0.0000059
3-1 -0.001392477 -0.0059908803 0.003205926 0.7576421
3-2 0.004587873 0.0004734248 0.008702321 0.0243461
$`int.patient[x]:as.factor(int.time)[x]`
diff lwr upr p adj
Patient_5:1-Patient_4:1 0.0043216481 -0.0081468610 0.0167901572 0.9992827
Patient_6:1-Patient_4:1 -0.0186313749 -0.0284141587 -0.0088485912 0.0000000
Patient_7:1-Patient_4:1 0.0189579525 0.0029539179 0.0349619872 0.0046849
Patient_8:1-Patient_4:1 -0.0365303410 -0.0576914762 -0.0153692058 0.0000003
Patient_9:1-Patient_4:1 -0.0058262018 -0.0223064186 0.0106540150 0.9990774
Patient_4:2-Patient_4:1 -0.0098270656 -0.0193366996 -0.0003174316 0.0340097
Patient_5:2-Patient_4:1 -0.0029859166 -0.0165676419 0.0105958087 0.9999989
Patient_6:2-Patient_4:1 -0.0279771219 -0.0592672838 0.0033130401 0.1476569
Patient_7:2-Patient_4:1 -0.0148771665 -0.0207529283 -0.0090014047 0.0000000
Patient_8:2-Patient_4:1 -0.0447193752 -0.0523848590 -0.0370538913 0.0000000
Patient_9:2-Patient_4:1 -0.0052867353 -0.0161114754 0.0055380048 0.9660256
Patient_4:3-Patient_4:1 -0.0077362725 -0.0555683341 0.0400957890 1.0000000
Patient_5:3-Patient_4:1 -0.0011629333 -0.0135951667 0.0112693002 1.0000000
Patient_6:3-Patient_4:1 -0.0174422807 -0.0320589418 -0.0028256195 0.0041314
Patient_7:3-Patient_4:1 NA NA NA NA
Patient_8:3-Patient_4:1 -0.0274355090 -0.0458479646 -0.0090230534 0.0000305
Patient_9:3-Patient_4:1 0.0002502035 -0.0097267306 0.0102271376 1.0000000
Patient_6:1-Patient_5:1 -0.0229530230 -0.0369806231 -0.0089254230 0.0000018
Patient_7:1-Patient_5:1 0.0146363044 -0.0042634265 0.0335360354 0.3783148
Patient_8:1-Patient_5:1 -0.0408519891 -0.0642798432 -0.0174241350 0.0000002
Patient_9:1-Patient_5:1 -0.0101478499 -0.0294524672 0.0091567674 0.9342433
Patient_4:2-Patient_5:1 -0.0141487137 -0.0279872051 -0.0003102223 0.0386838
Patient_5:2-Patient_5:1 -0.0073075647 -0.0242053150 0.0095901857 0.9901031
Patient_6:2-Patient_5:1 -0.0322987700 -0.0651643285 0.0005667886 0.0605310
Patient_7:2-Patient_5:1 -0.0191988146 -0.0308433533 -0.0075542759 0.0000014
Patient_8:2-Patient_5:1 -0.0490410233 -0.0616834260 -0.0363986205 0.0000000
Patient_9:2-Patient_5:1 -0.0096083834 -0.0243815246 0.0051647579 0.7052011
Patient_4:3-Patient_5:1 -0.0120579206 -0.0609350811 0.0368192399 0.9999936
Patient_5:3-Patient_5:1 -0.0054845814 -0.0214730501 0.0105038874 0.9993720
Patient_6:3-Patient_5:1 -0.0217639288 -0.0395042075 -0.0040236501 0.0025251
Patient_7:3-Patient_5:1 NA NA NA NA
Patient_8:3-Patient_5:1 -0.0317571571 -0.0527354608 -0.0107788534 0.0000196
Patient_9:3-Patient_5:1 -0.0040714446 -0.0182351277 0.0100922385 0.9999420
Patient_7:1-Patient_6:1 0.0375893274 0.0203429084 0.0548357465 0.0000000
Patient_8:1-Patient_6:1 -0.0178989661 -0.0400146503 0.0042167181 0.2972601
Patient_9:1-Patient_6:1 0.0128051731 -0.0048840154 0.0304943616 0.5096571
Patient_4:2-Patient_6:1 0.0088043093 -0.0026736253 0.0202822440 0.3965827
Patient_5:2-Patient_6:1 0.0156454583 0.0006197102 0.0306712065 0.0309685
Patient_6:2-Patient_6:1 -0.0093457470 -0.0412891982 0.0225977043 0.9999258
Patient_7:2-Patient_6:1 0.0037542084 -0.0049540877 0.0124625045 0.9904327
Patient_8:2-Patient_6:1 -0.0260880002 -0.0360914740 -0.0160845265 0.0000000
Patient_9:2-Patient_6:1 0.0133446397 0.0007555633 0.0259337160 0.0246541
Patient_4:3-Patient_6:1 0.0108951024 -0.0373668490 0.0591570538 0.9999983
Patient_5:3-Patient_6:1 0.0174684417 0.0034730755 0.0314638078 0.0018292
Patient_6:3-Patient_6:1 0.0011890943 -0.0147782671 0.0171564556 1.0000000
Patient_7:3-Patient_6:1 NA NA NA NA
Patient_8:3-Patient_6:1 -0.0088041341 -0.0283061434 0.0106978752 0.9844051
Patient_9:3-Patient_6:1 0.0188815784 0.0070135938 0.0307495631 0.0000044
Patient_8:1-Patient_7:1 -0.0554882935 -0.0809741671 -0.0300024199 0.0000000
Patient_9:1-Patient_7:1 -0.0247841543 -0.0465403869 -0.0030279217 0.0088320
Patient_4:2-Patient_7:1 -0.0287850181 -0.0458779772 -0.0116920590 0.0000007
Patient_5:2-Patient_7:1 -0.0219438691 -0.0415958251 -0.0022919131 0.0119564
Patient_6:2-Patient_7:1 -0.0469350744 -0.0812979955 -0.0125721533 0.0002754
Patient_7:2-Patient_7:1 -0.0338351190 -0.0492058929 -0.0184643452 0.0000000
Patient_8:2-Patient_7:1 -0.0636773277 -0.0798172086 -0.0475374468 0.0000000
Patient_9:2-Patient_7:1 -0.0242446878 -0.0421027703 -0.0063866053 0.0003164
Patient_4:3-Patient_7:1 -0.0266942250 -0.0765905398 0.0232020897 0.9237854
Patient_5:3-Patient_7:1 -0.0201208858 -0.0389967047 -0.0012450669 0.0229081
Patient_6:3-Patient_7:1 -0.0364002332 -0.0567811776 -0.0160192888 0.0000001
Patient_7:3-Patient_7:1 NA NA NA NA
Patient_8:3-Patient_7:1 -0.0463934616 -0.0696475931 -0.0231393300 0.0000000
Patient_9:3-Patient_7:1 -0.0187077490 -0.0360650335 -0.0013504645 0.0197535
Patient_9:1-Patient_8:1 0.0307041392 0.0049165807 0.0564916977 0.0042929
Patient_4:2-Patient_8:1 0.0267032754 0.0047070537 0.0486994971 0.0030545
Patient_5:2-Patient_8:1 0.0335444244 0.0095056247 0.0575832241 0.0001662
Patient_6:2-Patient_8:1 0.0085532191 -0.0284937087 0.0456001470 0.9999976
Patient_7:2-Patient_8:1 0.0216531745 0.0009668214 0.0423395276 0.0289878
Patient_8:2-Patient_8:1 -0.0081890342 -0.0294530947 0.0130750264 0.9973572
Patient_9:2-Patient_8:1 0.0312436057 0.0086476851 0.0538395263 0.0002068
Patient_4:3-Patient_8:1 0.0287940685 -0.0229872673 0.0805754043 0.8960994
Patient_5:3-Patient_8:1 0.0353674077 0.0119588397 0.0587759758 0.0000207
Patient_6:3-Patient_8:1 0.0190880603 -0.0055502718 0.0437263925 0.3775492
Patient_7:3-Patient_8:1 NA NA NA NA
Patient_8:3-Patient_8:1 0.0090948320 -0.0179684116 0.0361580755 0.9995187
Patient_9:3-Patient_8:1 0.0367805445 0.0145782959 0.0589827931 0.0000012
Patient_4:2-Patient_9:1 -0.0040008638 -0.0215404667 0.0135387391 0.9999980
Patient_5:2-Patient_9:1 0.0028402852 -0.0172013663 0.0228819367 1.0000000
Patient_6:2-Patient_9:1 -0.0221509201 -0.0567381832 0.0124363430 0.7297778
Patient_7:2-Patient_9:1 -0.0090509647 -0.0249169380 0.0068150086 0.8738819
Patient_8:2-Patient_9:1 -0.0388931734 -0.0555053428 -0.0222810039 0.0000000
Patient_9:2-Patient_9:1 0.0005394665 -0.0177465809 0.0188255139 1.0000000
Patient_4:3-Patient_9:1 -0.0019100707 -0.0519611511 0.0481410096 1.0000000
Patient_5:3-Patient_9:1 0.0046632685 -0.0146179389 0.0239444760 0.9999952
Patient_6:3-Patient_9:1 -0.0116160789 -0.0323730371 0.0091408794 0.8908665
Patient_7:3-Patient_9:1 NA NA NA NA
Patient_8:3-Patient_9:1 -0.0216093072 -0.0451936888 0.0019750743 0.1199274
Patient_9:3-Patient_9:1 0.0060764053 -0.0117208907 0.0238737013 0.9994090
Patient_5:2-Patient_4:2 0.0068411490 -0.0080082074 0.0216905055 0.9808048
Patient_6:2-Patient_4:2 -0.0181500563 -0.0500109157 0.0137108031 0.8751838
Patient_7:2-Patient_4:2 -0.0050501009 -0.0134503808 0.0033501790 0.8175689
Patient_8:2-Patient_4:2 -0.0348923096 -0.0446288268 -0.0251557923 0.0000000
Patient_9:2-Patient_4:2 0.0045403303 -0.0078376794 0.0169183400 0.9985372
Patient_4:3-Patient_4:2 0.0020907931 -0.0461165325 0.0502981186 1.0000000
Patient_5:3-Patient_4:2 0.0086641323 -0.0051416836 0.0224699483 0.7602710
Patient_6:3-Patient_4:2 -0.0076152151 -0.0234166995 0.0081862693 0.9700709
Patient_7:3-Patient_4:2 NA NA NA NA
Patient_8:3-Patient_4:2 -0.0176084434 -0.0369748744 0.0017579875 0.1282571
Patient_9:3-Patient_4:2 0.0100772691 -0.0015665850 0.0217211233 0.1903689
Patient_6:2-Patient_5:2 -0.0249912053 -0.0582950261 0.0083126156 0.4392155
Patient_7:2-Patient_5:2 -0.0118912499 -0.0247207014 0.0009382015 0.1081564
Patient_8:2-Patient_5:2 -0.0417334586 -0.0554749975 -0.0279919197 0.0000000
Patient_9:2-Patient_5:2 -0.0023008187 -0.0180248527 0.0134232154 1.0000000
Patient_4:3-Patient_5:2 -0.0047503559 -0.0539232790 0.0444225671 1.0000000
Patient_5:3-Patient_5:2 0.0018229833 -0.0150480177 0.0186939844 1.0000000
Patient_6:3-Patient_5:2 -0.0144563641 -0.0329959712 0.0040832430 0.3652963
Patient_7:3-Patient_5:2 NA NA NA NA
Patient_8:3-Patient_5:2 -0.0244495925 -0.0461080497 -0.0027911352 0.0101533
Patient_9:3-Patient_5:2 0.0032361201 -0.0119167497 0.0183889899 0.9999993
Patient_7:2-Patient_6:2 0.0130999554 -0.0178710924 0.0440710031 0.9922324
Patient_8:2-Patient_6:2 -0.0167422533 -0.0481021140 0.0146176074 0.9250969
Patient_9:2-Patient_6:2 0.0226903866 -0.0095874110 0.0549681843 0.5663949
Patient_4:3-Patient_6:2 0.0202408494 -0.0364388413 0.0769205400 0.9989524
Patient_5:3-Patient_6:2 0.0268141886 -0.0060376249 0.0596660021 0.2825220
Patient_6:3-Patient_6:2 0.0105348412 -0.0232042756 0.0442739581 0.9998187
Patient_7:3-Patient_6:2 NA NA NA NA
Patient_8:3-Patient_6:2 0.0005416128 -0.0350069419 0.0360901676 1.0000000
Patient_9:3-Patient_6:2 0.0282273254 -0.0037761187 0.0602307695 0.1647402
Patient_8:2-Patient_7:2 -0.0298422087 -0.0360784901 -0.0236059272 0.0000000
Patient_9:2-Patient_7:2 0.0095904313 -0.0002739776 0.0194548401 0.0678372
Patient_4:3-Patient_7:2 0.0071408940 -0.0404830252 0.0547648131 1.0000000
Patient_5:3-Patient_7:2 0.0137142333 0.0021085454 0.0253199211 0.0048825
Patient_6:3-Patient_7:2 -0.0025651142 -0.0164855433 0.0113553150 0.9999999
Patient_7:3-Patient_7:2 NA NA NA NA
Patient_8:3-Patient_7:2 -0.0125583425 -0.0304231147 0.0053064296 0.5664088
Patient_9:3-Patient_7:2 0.0151273700 0.0062015212 0.0240532189 0.0000005
Patient_9:2-Patient_8:2 0.0394326399 0.0284080480 0.0504572318 0.0000000
Patient_4:3-Patient_8:2 0.0369831026 -0.0108945826 0.0848607879 0.3831691
Patient_5:3-Patient_8:2 0.0435564419 0.0309498144 0.0561630694 0.0000000
Patient_6:3-Patient_8:2 0.0272770945 0.0125118172 0.0420423718 0.0000000
Patient_7:3-Patient_8:2 NA NA NA NA
Patient_8:3-Patient_8:2 0.0172838661 -0.0012467882 0.0358145205 0.1020762
Patient_9:3-Patient_8:2 0.0449695787 0.0347761571 0.0551630003 0.0000000
Patient_4:3-Patient_9:2 -0.0024495373 -0.0509334325 0.0460343580 1.0000000
Patient_5:3-Patient_9:2 0.0041238020 -0.0106187355 0.0188663395 0.9999605
Patient_6:3-Patient_9:2 -0.0121555454 -0.0287816925 0.0044706017 0.4902553
Patient_7:3-Patient_9:2 NA NA NA NA
Patient_8:3-Patient_9:2 -0.0221487738 -0.0421937359 -0.0021038117 0.0139406
Patient_9:3-Patient_9:2 0.0055369388 -0.0072035949 0.0182774725 0.9895634
Patient_5:3-Patient_4:3 0.0065733393 -0.0422945799 0.0554412584 1.0000000
Patient_6:3-Patient_4:3 -0.0097060082 -0.0591747850 0.0397627687 0.9999998
Patient_7:3-Patient_4:3 NA NA NA NA
Patient_8:3-Patient_4:3 -0.0196992365 -0.0704193668 0.0310208938 0.9970767
Patient_9:3-Patient_4:3 0.0079864760 -0.0403152042 0.0562881563 1.0000000
Patient_6:3-Patient_5:3 -0.0162793474 -0.0339941491 0.0014354543 0.1168273
Patient_7:3-Patient_5:3 NA NA NA NA
Patient_8:3-Patient_5:3 -0.0262725758 -0.0472293393 -0.0053158123 0.0016816
Patient_9:3-Patient_5:3 0.0014131368 -0.0127186228 0.0155448964 1.0000000
Patient_7:3-Patient_6:3 NA NA NA NA
Patient_8:3-Patient_6:3 -0.0099932284 -0.0323152420 0.0123287852 0.9857044
Patient_9:3-Patient_6:3 0.0176924842 0.0016054402 0.0337795282 0.0149088
Patient_8:3-Patient_7:3 NA NA NA NA
Patient_9:3-Patient_7:3 NA NA NA NA
Patient_9:3-Patient_8:3 0.0276857126 0.0080855921 0.0472858330 0.0001234
KEGG-GLUTATHIONE-METABOLISM
Tukey multiple comparisons of means
95% family-wise confidence level
Fit: aov(formula = int.data[MAP_KEGG[i], x] ~ int.patient[x] * as.factor(int.time)[x])
$`int.patient[x]`
diff lwr upr p adj
Patient_5-Patient_4 -0.007155045 -0.013176651 -0.001133438 0.0092770
Patient_6-Patient_4 -0.046132147 -0.052253712 -0.040010581 0.0000000
Patient_7-Patient_4 -0.044109167 -0.047935260 -0.040283074 0.0000000
Patient_8-Patient_4 -0.064971105 -0.070047170 -0.059895041 0.0000000
Patient_9-Patient_4 -0.031671877 -0.037154663 -0.026189091 0.0000000
Patient_6-Patient_5 -0.038977102 -0.046220290 -0.031733914 0.0000000
Patient_7-Patient_5 -0.036954122 -0.042397393 -0.031510852 0.0000000
Patient_8-Patient_5 -0.057816061 -0.064200154 -0.051431968 0.0000000
Patient_9-Patient_5 -0.024516833 -0.031228848 -0.017804817 0.0000000
Patient_7-Patient_6 0.002022980 -0.003530669 0.007576628 0.9050045
Patient_8-Patient_6 -0.018838959 -0.025317420 -0.012360497 0.0000000
Patient_9-Patient_6 0.014460270 0.007658434 0.021262105 0.0000000
Patient_8-Patient_7 -0.020861938 -0.025236396 -0.016487480 0.0000000
Patient_9-Patient_7 0.012437290 0.007596795 0.017277785 0.0000000
Patient_9-Patient_8 0.033299228 0.027420636 0.039177820 0.0000000
$`as.factor(int.time)[x]`
diff lwr upr p adj
2-1 0.0005538929 -0.0021537971 0.003261583 0.8809700
3-1 0.0053044961 0.0010765324 0.009532460 0.0092036
3-2 0.0047506031 0.0009676082 0.008533598 0.0091256
$`int.patient[x]:as.factor(int.time)[x]`
diff lwr upr p adj
Patient_5:1-Patient_4:1 -0.0119983531 -0.0234624201 -0.0005342861 0.0290340
Patient_6:1-Patient_4:1 -0.0476188584 -0.0566135577 -0.0386241592 0.0000000
Patient_7:1-Patient_4:1 -0.0392024458 -0.0539172224 -0.0244876692 0.0000000
Patient_8:1-Patient_4:1 -0.0720625907 -0.0915190206 -0.0526061609 0.0000000
Patient_9:1-Patient_4:1 -0.0426071268 -0.0577597251 -0.0274545284 0.0000000
Patient_4:2-Patient_4:1 -0.0018930680 -0.0106366220 0.0068504859 0.9999991
Patient_5:2-Patient_4:1 -0.0119333424 -0.0244209468 0.0005542620 0.0808503
Patient_6:2-Patient_4:1 -0.0676316275 -0.0964011069 -0.0388621482 0.0000000
Patient_7:2-Patient_4:1 -0.0447992036 -0.0502016239 -0.0393967832 0.0000000
Patient_8:2-Patient_4:1 -0.0661128350 -0.0731608004 -0.0590648696 0.0000000
Patient_9:2-Patient_4:1 -0.0283244653 -0.0382771826 -0.0183717480 0.0000000
Patient_4:3-Patient_4:1 0.0057686403 -0.0382101511 0.0497474317 1.0000000
Patient_5:3-Patient_4:1 0.0000764102 -0.0113543035 0.0115071239 1.0000000
Patient_6:3-Patient_4:1 -0.0398977772 -0.0533369448 -0.0264586096 0.0000000
Patient_7:3-Patient_4:1 NA NA NA NA
Patient_8:3-Patient_4:1 -0.0544355417 -0.0713647209 -0.0375063624 0.0000000
Patient_9:3-Patient_4:1 -0.0322108920 -0.0413841011 -0.0230376829 0.0000000
Patient_6:1-Patient_5:1 -0.0356205054 -0.0485180656 -0.0227229451 0.0000000
Patient_7:1-Patient_5:1 -0.0272040927 -0.0445812932 -0.0098268922 0.0000073
Patient_8:1-Patient_5:1 -0.0600642376 -0.0816047833 -0.0385236919 0.0000000
Patient_9:1-Patient_5:1 -0.0306087737 -0.0483582436 -0.0128593037 0.0000003
Patient_4:2-Patient_5:1 0.0101052851 -0.0026184008 0.0228289709 0.3311331
Patient_5:2-Patient_5:1 0.0000650107 -0.0154714854 0.0156015068 1.0000000
Patient_6:2-Patient_5:1 -0.0556332745 -0.0858512391 -0.0254153098 0.0000000
Patient_7:2-Patient_5:1 -0.0328008505 -0.0435073248 -0.0220943762 0.0000000
Patient_8:2-Patient_5:1 -0.0541144819 -0.0657384340 -0.0424905298 0.0000000
Patient_9:2-Patient_5:1 -0.0163261122 -0.0299091542 -0.0027430703 0.0036449
Patient_4:3-Patient_5:1 0.0177669934 -0.0271727055 0.0627066923 0.9963965
Patient_5:3-Patient_5:1 0.0120747633 -0.0026257014 0.0267752280 0.2717412
Patient_6:3-Patient_5:1 -0.0278994242 -0.0442105760 -0.0115882724 0.0000004
Patient_7:3-Patient_5:1 NA NA NA NA
Patient_8:3-Patient_5:1 -0.0424371886 -0.0617255156 -0.0231488616 0.0000000
Patient_9:3-Patient_5:1 -0.0202125389 -0.0332352196 -0.0071898582 0.0000095
Patient_7:1-Patient_6:1 0.0084164127 -0.0074406640 0.0242734893 0.9286590
Patient_8:1-Patient_6:1 -0.0244437323 -0.0447778143 -0.0041096503 0.0036364
Patient_9:1-Patient_6:1 0.0050117317 -0.0112524457 0.0212759090 0.9998485
Patient_4:2-Patient_6:1 0.0457257904 0.0351724988 0.0562790820 0.0000000
Patient_5:2-Patient_6:1 0.0356855161 0.0218702168 0.0495008153 0.0000000
Patient_6:2-Patient_6:1 -0.0200127691 -0.0493829099 0.0093573717 0.6246151
Patient_7:2-Patient_6:1 0.0028196549 -0.0051871156 0.0108264254 0.9991216
Patient_8:2-Patient_6:1 -0.0184939766 -0.0276915874 -0.0092963657 0.0000000
Patient_9:2-Patient_6:1 0.0192943931 0.0077194715 0.0308693147 0.0000010
Patient_4:3-Patient_6:1 0.0533874988 0.0090134487 0.0977615488 0.0035829
Patient_5:3-Patient_6:1 0.0476952686 0.0348273456 0.0605631917 0.0000000
Patient_6:3-Patient_6:1 0.0077210812 -0.0069599765 0.0224021389 0.9339750
Patient_7:3-Patient_6:1 NA NA NA NA
Patient_8:3-Patient_6:1 -0.0068166832 -0.0247476436 0.0111142771 0.9977368
Patient_9:3-Patient_6:1 0.0154079664 0.0044960466 0.0263198863 0.0001245
Patient_8:1-Patient_7:1 -0.0328601449 -0.0562929196 -0.0094273703 0.0001475
Patient_9:1-Patient_7:1 -0.0034046810 -0.0234082682 0.0165989062 1.0000000
Patient_4:2-Patient_7:1 0.0373093778 0.0215933986 0.0530253569 0.0000000
Patient_5:2-Patient_7:1 0.0272691034 0.0092002758 0.0453379310 0.0000214
Patient_6:2-Patient_7:1 -0.0284291818 -0.0600238839 0.0031655204 0.1401052
Patient_7:2-Patient_7:1 -0.0055967578 -0.0197292880 0.0085357725 0.9963247
Patient_8:2-Patient_7:1 -0.0269103892 -0.0417500685 -0.0120707099 0.0000000
Patient_9:2-Patient_7:1 0.0108779805 -0.0055414850 0.0272974460 0.6743562
Patient_4:3-Patient_7:1 0.0449710861 -0.0009056658 0.0908478379 0.0622000
Patient_5:3-Patient_7:1 0.0392788560 0.0219236412 0.0566340708 0.0000000
Patient_6:3-Patient_7:1 -0.0006953315 -0.0194344214 0.0180437585 1.0000000
Patient_7:3-Patient_7:1 NA NA NA NA
Patient_8:3-Patient_7:1 -0.0152330959 -0.0366139138 0.0061477220 0.5406151
Patient_9:3-Patient_7:1 0.0069915538 -0.0089674572 0.0229505648 0.9886260
Patient_9:1-Patient_8:1 0.0294554640 0.0057453076 0.0531656203 0.0019993
Patient_4:2-Patient_8:1 0.0701695227 0.0499452795 0.0903937659 0.0000000
Patient_5:2-Patient_8:1 0.0601292483 0.0380269738 0.0822315229 0.0000000
Patient_6:2-Patient_8:1 0.0044309632 -0.0296315267 0.0384934531 1.0000000
Patient_7:2-Patient_8:1 0.0272633872 0.0082434917 0.0462832826 0.0000854
Patient_8:2-Patient_8:1 0.0059497557 -0.0136013080 0.0255008195 0.9998722
Patient_9:2-Patient_8:1 0.0437381254 0.0229624940 0.0645137568 0.0000000
Patient_4:3-Patient_8:1 0.0778312310 0.0302213122 0.1254411499 0.0000018
Patient_5:3-Patient_8:1 0.0721390009 0.0506161876 0.0936618142 0.0000000
Patient_6:3-Patient_8:1 0.0321648135 0.0095113037 0.0548183232 0.0001085
Patient_7:3-Patient_8:1 NA NA NA NA
Patient_8:3-Patient_8:1 0.0176270490 -0.0072560253 0.0425101234 0.5516673
Patient_9:3-Patient_8:1 0.0398516987 0.0194380258 0.0602653717 0.0000000
Patient_4:2-Patient_9:1 0.0407140587 0.0245874166 0.0568407009 0.0000000
Patient_5:2-Patient_9:1 0.0306737844 0.0122466545 0.0491009142 0.0000010
Patient_6:2-Patient_9:1 -0.0250245008 -0.0568254723 0.0067764708 0.3481804
Patient_7:2-Patient_9:1 -0.0021920768 -0.0167799141 0.0123957605 1.0000000
Patient_8:2-Patient_9:1 -0.0235057082 -0.0387796294 -0.0082317871 0.0000122
Patient_9:2-Patient_9:1 0.0142826614 -0.0025302929 0.0310956157 0.2176207
Patient_4:3-Patient_9:1 0.0483757671 0.0023567173 0.0943948169 0.0274579
Patient_5:3-Patient_9:1 0.0426835370 0.0249555911 0.0604114829 0.0000000
Patient_6:3-Patient_9:1 0.0027093495 -0.0163754632 0.0217941622 1.0000000
Patient_7:3-Patient_9:1 NA NA NA NA
Patient_8:3-Patient_9:1 -0.0118284149 -0.0335128785 0.0098560487 0.9107254
Patient_9:3-Patient_9:1 0.0103962348 -0.0059673411 0.0267598107 0.7420649
Patient_5:2-Patient_4:2 -0.0100402744 -0.0236933917 0.0036128430 0.4788281
Patient_6:2-Patient_4:2 -0.0657385595 -0.0950327618 -0.0364443572 0.0000000
Patient_7:2-Patient_4:2 -0.0429061355 -0.0506297031 -0.0351825680 0.0000000
Patient_8:2-Patient_4:2 -0.0642197670 -0.0731719268 -0.0552676071 0.0000000
Patient_9:2-Patient_4:2 -0.0264313973 -0.0378122554 -0.0150505392 0.0000000
Patient_4:3-Patient_4:2 0.0076617083 -0.0366621165 0.0519855331 1.0000000
Patient_5:3-Patient_4:2 0.0019694782 -0.0107241645 0.0146631209 1.0000000
Patient_6:3-Patient_4:2 -0.0380047092 -0.0525332527 -0.0234761657 0.0000000
Patient_7:3-Patient_4:2 NA NA NA NA
Patient_8:3-Patient_4:2 -0.0525424737 -0.0703487776 -0.0347361697 0.0000000
Patient_9:3-Patient_4:2 -0.0303178240 -0.0410236689 -0.0196119791 0.0000000
Patient_6:2-Patient_5:2 -0.0556982852 -0.0863192064 -0.0250773639 0.0000000
Patient_7:2-Patient_5:2 -0.0328658612 -0.0446617937 -0.0210699287 0.0000000
Patient_8:2-Patient_5:2 -0.0541794926 -0.0668140363 -0.0415449489 0.0000000
Patient_9:2-Patient_5:2 -0.0163911229 -0.0308484554 -0.0019337905 0.0095056
Patient_4:3-Patient_5:2 0.0177019827 -0.0275096527 0.0629136181 0.9967843
Patient_5:3-Patient_5:2 0.0120097526 -0.0035021491 0.0275216543 0.3787830
Patient_6:3-Patient_5:2 -0.0279644349 -0.0450105225 -0.0109183472 0.0000016
Patient_7:3-Patient_5:2 NA NA NA NA
Patient_8:3-Patient_5:2 -0.0425021993 -0.0624158878 -0.0225885108 0.0000000
Patient_9:3-Patient_5:2 -0.0202775496 -0.0342097298 -0.0063453695 0.0000575
Patient_7:2-Patient_6:2 0.0228324240 -0.0056436484 0.0513084964 0.3138596
Patient_8:2-Patient_6:2 0.0015187925 -0.0273147707 0.0303523558 1.0000000
Patient_9:2-Patient_6:2 0.0393071622 0.0096296095 0.0689847150 0.0005478
Patient_4:3-Patient_6:2 0.0734002678 0.0212865974 0.1255139383 0.0001325
Patient_5:3-Patient_6:2 0.0677080377 0.0375027109 0.0979133646 0.0000000
Patient_6:3-Patient_6:2 0.0277338503 -0.0032873002 0.0587550008 0.1477767
Patient_7:3-Patient_6:2 NA NA NA NA
Patient_8:3-Patient_6:2 0.0131960859 -0.0194887373 0.0458809090 0.9954034
Patient_9:3-Patient_6:2 0.0354207355 0.0059954348 0.0648460362 0.0035502
Patient_8:2-Patient_7:2 -0.0213136314 -0.0270475285 -0.0155797343 0.0000000
Patient_9:2-Patient_7:2 0.0164747382 0.0074049895 0.0255444870 0.0000000
Patient_4:3-Patient_7:2 0.0505678439 0.0067804273 0.0943552605 0.0071213
Patient_5:3-Patient_7:2 0.0448756138 0.0342048605 0.0555463670 0.0000000
Patient_6:3-Patient_7:2 0.0049014263 -0.0078975965 0.0177004492 0.9975290
Patient_7:3-Patient_7:2 NA NA NA NA
Patient_8:3-Patient_7:2 -0.0096363381 -0.0260619544 0.0067892782 0.8456604
Patient_9:3-Patient_7:2 0.0125883116 0.0043815140 0.0207951091 0.0000134
Patient_9:2-Patient_8:2 0.0377883697 0.0276519002 0.0479248391 0.0000000
Patient_4:3-Patient_8:2 0.0718814753 0.0278607356 0.1159022150 0.0000019
Patient_5:3-Patient_8:2 0.0661892452 0.0545981863 0.0777803041 0.0000000
Patient_6:3-Patient_8:2 0.0262150578 0.0126392463 0.0397908692 0.0000000
Patient_7:3-Patient_8:2 NA NA NA NA
Patient_8:3-Patient_8:2 0.0116772933 -0.0053605628 0.0287151494 0.6139671
Patient_9:3-Patient_8:2 0.0339019430 0.0245296863 0.0432741997 0.0000000
Patient_4:3-Patient_9:2 0.0340931056 -0.0104850088 0.0786712201 0.4022914
Patient_5:3-Patient_9:2 0.0284008755 0.0148459719 0.0419557791 0.0000000
Patient_6:3-Patient_9:2 -0.0115733119 -0.0268600847 0.0037134609 0.4219356
Patient_7:3-Patient_9:2 NA NA NA NA
Patient_8:3-Patient_9:2 -0.0261110764 -0.0445412502 -0.0076809026 0.0001146
Patient_9:3-Patient_9:2 -0.0038864267 -0.0156006045 0.0078277511 0.9995931
Patient_5:3-Patient_4:3 -0.0056922301 -0.0506234322 0.0392389720 1.0000000
Patient_6:3-Patient_4:3 -0.0456664175 -0.0911500732 -0.0001827619 0.0477845
Patient_7:3-Patient_4:3 NA NA NA NA
Patient_8:3-Patient_4:3 -0.0602041820 -0.1068383842 -0.0135699797 0.0009392
Patient_9:3-Patient_4:3 -0.0379795323 -0.0823901107 0.0064310461 0.2076171
Patient_6:3-Patient_5:3 -0.0399741874 -0.0562619146 -0.0236864603 0.0000000
Patient_7:3-Patient_5:3 NA NA NA NA
Patient_8:3-Patient_5:3 -0.0545119519 -0.0737804739 -0.0352434299 0.0000000
Patient_9:3-Patient_5:3 -0.0322873022 -0.0452806311 -0.0192939733 0.0000000
Patient_7:3-Patient_6:3 NA NA NA NA
Patient_8:3-Patient_6:3 -0.0145377644 -0.0350615543 0.0059860254 0.5518246
Patient_9:3-Patient_6:3 0.0076868852 -0.0071042136 0.0224779841 0.9403872
Patient_8:3-Patient_7:3 NA NA NA NA
Patient_9:3-Patient_7:3 NA NA NA NA
Patient_9:3-Patient_8:3 0.0222246497 0.0042034818 0.0402458175 0.0022926
KEGG-GLYCOLYSIS-GLUCONEOGENESIS
Tukey multiple comparisons of means
95% family-wise confidence level
Fit: aov(formula = int.data[MAP_KEGG[i], x] ~ int.patient[x] * as.factor(int.time)[x])
$`int.patient[x]`
diff lwr upr p adj
Patient_5-Patient_4 0.006607622 0.0012109132 0.012004331 0.0064597
Patient_6-Patient_4 0.009043553 0.0035572588 0.014529848 0.0000394
Patient_7-Patient_4 -0.009155826 -0.0125848624 -0.005726789 0.0000000
Patient_8-Patient_4 -0.043607873 -0.0481571644 -0.039058581 0.0000000
Patient_9-Patient_4 0.004452275 -0.0004615296 0.009366080 0.1015682
Patient_6-Patient_5 0.002435931 -0.0040555889 0.008927451 0.8934593
Patient_7-Patient_5 -0.015763448 -0.0206418388 -0.010885058 0.0000000
Patient_8-Patient_5 -0.050215495 -0.0559370733 -0.044493917 0.0000000
Patient_9-Patient_5 -0.002155347 -0.0081708171 0.003860123 0.9109355
Patient_7-Patient_6 -0.018199379 -0.0231766929 -0.013222065 0.0000000
Patient_8-Patient_6 -0.052651426 -0.0584575793 -0.046845273 0.0000000
Patient_9-Patient_6 -0.004591278 -0.0106872470 0.001504691 0.2632787
Patient_8-Patient_7 -0.034452047 -0.0383725416 -0.030531552 0.0000000
Patient_9-Patient_7 0.013608101 0.0092699330 0.017946270 0.0000000
Patient_9-Patient_8 0.048060148 0.0427916128 0.053328684 0.0000000
$`as.factor(int.time)[x]`
diff lwr upr p adj
2-1 -0.004494291 -0.0069209885 -0.002067594 0.0000428
3-1 -0.001289786 -0.0050789886 0.002499417 0.7042817
3-2 0.003204506 -0.0001859054 0.006594917 0.0686138
$`int.patient[x]:as.factor(int.time)[x]`
diff lwr upr p adj
Patient_5:1-Patient_4:1 1.019760e-02 -7.676852e-05 2.047198e-02 0.0543536
Patient_6:1-Patient_4:1 2.184090e-02 1.377963e-02 2.990216e-02 0.0000000
Patient_7:1-Patient_4:1 2.057535e-03 -1.113020e-02 1.524527e-02 1.0000000
Patient_8:1-Patient_4:1 -3.052739e-02 -4.796471e-02 -1.309006e-02 0.0000002
Patient_9:1-Patient_4:1 -4.759992e-03 -1.834012e-02 8.820132e-03 0.9991724
Patient_4:2-Patient_4:1 2.152285e-03 -5.683899e-03 9.988468e-03 0.9999696
Patient_5:2-Patient_4:1 3.446227e-03 -7.745465e-03 1.463792e-02 0.9998499
Patient_6:2-Patient_4:1 -2.406384e-02 -4.984774e-02 1.720061e-03 0.1014965
Patient_7:2-Patient_4:1 -8.955624e-03 -1.379740e-02 -4.113845e-03 0.0000000
Patient_8:2-Patient_4:1 -4.932967e-02 -5.564622e-02 -4.301311e-02 0.0000000
Patient_9:2-Patient_4:1 5.236672e-03 -3.683193e-03 1.415654e-02 0.8448945
Patient_4:3-Patient_4:1 -1.199644e-02 -5.141129e-02 2.741842e-02 0.9998720
Patient_5:3-Patient_4:1 7.121760e-03 -3.122722e-03 1.736624e-02 0.5875211
Patient_6:3-Patient_4:1 -1.717888e-02 -2.922339e-02 -5.134378e-03 0.0000969
Patient_7:3-Patient_4:1 NA NA NA NA
Patient_8:3-Patient_4:1 9.517948e-03 -5.654391e-03 2.469029e-02 0.7608455
Patient_9:3-Patient_4:1 7.686223e-03 -5.350286e-04 1.590747e-02 0.0998564
Patient_6:1-Patient_5:1 1.164329e-02 8.418950e-05 2.320240e-02 0.0460466
Patient_7:1-Patient_5:1 -8.140070e-03 -2.371394e-02 7.433796e-03 0.9373769
Patient_8:1-Patient_5:1 -4.072499e-02 -6.003015e-02 -2.141983e-02 0.0000000
Patient_9:1-Patient_5:1 -1.495760e-02 -3.086510e-02 9.499062e-04 0.0946144
Patient_4:2-Patient_5:1 -8.045320e-03 -1.944859e-02 3.357954e-03 0.5594564
Patient_5:2-Patient_5:1 -6.751377e-03 -2.067556e-02 7.172805e-03 0.9682813
Patient_6:2-Patient_5:1 -3.426144e-02 -6.134351e-02 -7.179376e-03 0.0014097
Patient_7:2-Patient_5:1 -1.915323e-02 -2.874863e-02 -9.557829e-03 0.0000000
Patient_8:2-Patient_5:1 -5.952727e-02 -6.994494e-02 -4.910961e-02 0.0000000
Patient_9:2-Patient_5:1 -4.960933e-03 -1.713438e-02 7.212517e-03 0.9948852
Patient_4:3-Patient_5:1 -2.219404e-02 -6.247008e-02 1.808200e-02 0.9032158
Patient_5:3-Patient_5:1 -3.075845e-03 -1.625076e-02 1.009907e-02 0.9999972
Patient_6:3-Patient_5:1 -2.737649e-02 -4.199494e-02 -1.275804e-02 0.0000000
Patient_7:3-Patient_5:1 NA NA NA NA
Patient_8:3-Patient_5:1 -6.796570e-04 -1.796632e-02 1.660701e-02 1.0000000
Patient_9:3-Patient_5:1 -2.511382e-03 -1.418262e-02 9.159858e-03 0.9999992
Patient_7:1-Patient_6:1 -1.978336e-02 -3.399486e-02 -5.571870e-03 0.0001761
Patient_8:1-Patient_6:1 -5.236828e-02 -7.059218e-02 -3.414439e-02 0.0000000
Patient_9:1-Patient_6:1 -2.660089e-02 -4.117724e-02 -1.202454e-02 0.0000000
Patient_4:2-Patient_6:1 -1.968861e-02 -2.914673e-02 -1.023050e-02 0.0000000
Patient_5:2-Patient_6:1 -1.839467e-02 -3.077628e-02 -6.013067e-03 0.0000331
Patient_6:2-Patient_6:1 -4.590474e-02 -7.222697e-02 -1.958251e-02 0.0000002
Patient_7:2-Patient_6:1 -3.079652e-02 -3.797238e-02 -2.362066e-02 0.0000000
Patient_8:2-Patient_6:1 -7.117057e-02 -7.941369e-02 -6.292745e-02 0.0000000
Patient_9:2-Patient_6:1 -1.660423e-02 -2.697795e-02 -6.230503e-03 0.0000037
Patient_4:3-Patient_6:1 -3.383734e-02 -7.360643e-02 5.931758e-03 0.2152321
Patient_5:3-Patient_6:1 -1.471914e-02 -2.625168e-02 -3.186596e-03 0.0011836
Patient_6:3-Patient_6:1 -3.901978e-02 -5.217730e-02 -2.586226e-02 0.0000000
Patient_7:3-Patient_6:1 NA NA NA NA
Patient_8:3-Patient_6:1 -1.232295e-02 -2.839311e-02 3.747208e-03 0.3971898
Patient_9:3-Patient_6:1 -1.415468e-02 -2.393420e-02 -4.375151e-03 0.0000665
Patient_8:1-Patient_7:1 -3.258492e-02 -5.358594e-02 -1.158390e-02 0.0000096
Patient_9:1-Patient_7:1 -6.817527e-03 -2.474522e-02 1.111017e-02 0.9977285
Patient_4:2-Patient_7:1 9.474995e-05 -1.399029e-02 1.417979e-02 1.0000000
Patient_5:2-Patient_7:1 1.388693e-03 -1.480503e-02 1.758241e-02 1.0000000
Patient_6:2-Patient_7:1 -2.612137e-02 -5.443731e-02 2.194560e-03 0.1128903
Patient_7:2-Patient_7:1 -1.101316e-02 -2.367907e-02 1.652755e-03 0.1838454
Patient_8:2-Patient_7:1 -5.138720e-02 -6.468688e-02 -3.808752e-02 0.0000000
Patient_9:2-Patient_7:1 3.179137e-03 -1.153638e-02 1.789466e-02 0.9999991
Patient_4:3-Patient_7:1 -1.405397e-02 -5.516982e-02 2.706188e-02 0.9994002
Patient_5:3-Patient_7:1 5.064225e-03 -1.048994e-02 2.061839e-02 0.9996825
Patient_6:3-Patient_7:1 -1.923642e-02 -3.603084e-02 -2.441994e-03 0.0081114
Patient_7:3-Patient_7:1 NA NA NA NA
Patient_8:3-Patient_7:1 7.460413e-03 -1.170159e-02 2.662242e-02 0.9969915
Patient_9:3-Patient_7:1 5.628688e-03 -8.674162e-03 1.993154e-02 0.9965857
Patient_9:1-Patient_8:1 2.576739e-02 4.517781e-03 4.701701e-02 0.0031177
Patient_4:2-Patient_8:1 3.267967e-02 1.455422e-02 5.080513e-02 0.0000001
Patient_5:2-Patient_8:1 3.397361e-02 1.416502e-02 5.378221e-02 0.0000003
Patient_6:2-Patient_8:1 6.463547e-03 -2.406408e-02 3.699117e-02 0.9999994
Patient_7:2-Patient_8:1 2.157176e-02 4.525673e-03 3.861785e-02 0.0014010
Patient_8:2-Patient_8:1 -1.880228e-02 -3.632442e-02 -1.280147e-03 0.0209676
Patient_9:2-Patient_8:1 3.576406e-02 1.714444e-02 5.438368e-02 0.0000000
Patient_4:3-Patient_8:1 1.853095e-02 -2.413821e-02 6.120011e-02 0.9896403
Patient_5:3-Patient_8:1 3.764915e-02 1.835988e-02 5.693841e-02 0.0000000
Patient_6:3-Patient_8:1 1.334850e-02 -6.954119e-03 3.365112e-02 0.6872802
Patient_7:3-Patient_8:1 NA NA NA NA
Patient_8:3-Patient_8:1 4.004533e-02 1.774452e-02 6.234615e-02 0.0000001
Patient_9:3-Patient_8:1 3.821361e-02 1.991838e-02 5.650883e-02 0.0000000
Patient_4:2-Patient_9:1 6.912276e-03 -7.540809e-03 2.136536e-02 0.9721998
Patient_5:2-Patient_9:1 8.206219e-03 -8.308619e-03 2.472106e-02 0.9600868
Patient_6:2-Patient_9:1 -1.930385e-02 -4.780464e-02 9.196950e-03 0.6355141
Patient_7:2-Patient_9:1 -4.195632e-03 -1.726960e-02 8.878339e-03 0.9997380
Patient_8:2-Patient_9:1 -4.456968e-02 -5.825853e-02 -3.088082e-02 0.0000000
Patient_9:2-Patient_9:1 9.996664e-03 -5.071511e-03 2.506484e-02 0.6719654
Patient_4:3-Patient_9:1 -7.236445e-03 -4.847983e-02 3.400694e-02 1.0000000
Patient_5:3-Patient_9:1 1.188175e-02 -4.006461e-03 2.776996e-02 0.4459147
Patient_6:3-Patient_9:1 -1.241889e-02 -2.952316e-02 4.685377e-03 0.5038021
Patient_7:3-Patient_9:1 NA NA NA NA
Patient_8:3-Patient_9:1 1.427794e-02 -5.156199e-03 3.371208e-02 0.4806957
Patient_9:3-Patient_9:1 1.244621e-02 -2.219217e-03 2.711165e-02 0.2191007
Patient_5:2-Patient_4:2 1.293943e-03 -1.094231e-02 1.353020e-02 1.0000000
Patient_6:2-Patient_4:2 -2.621612e-02 -5.247029e-02 3.804618e-05 0.0508203
Patient_7:2-Patient_4:2 -1.110791e-02 -1.802996e-02 -4.185861e-03 0.0000034
Patient_8:2-Patient_4:2 -5.148195e-02 -5.950509e-02 -4.345881e-02 0.0000000
Patient_9:2-Patient_4:2 3.084387e-03 -7.115412e-03 1.328419e-02 0.9998829
Patient_4:3-Patient_4:2 -1.414872e-02 -5.387280e-02 2.557536e-02 0.9989863
Patient_5:3-Patient_4:2 4.969475e-03 -6.406874e-03 1.634582e-02 0.9889734
Patient_6:3-Patient_4:2 -1.933117e-02 -3.235200e-02 -6.310338e-03 0.0000338
Patient_7:3-Patient_4:2 NA NA NA NA
Patient_8:3-Patient_4:2 7.365663e-03 -8.592776e-03 2.332410e-02 0.9804439
Patient_9:3-Patient_4:2 5.533938e-03 -4.060898e-03 1.512877e-02 0.8633117
Patient_6:2-Patient_5:2 -2.751007e-02 -5.495327e-02 -6.685924e-05 0.0486464
Patient_7:2-Patient_5:2 -1.240185e-02 -2.297365e-02 -1.830053e-03 0.0055151
Patient_8:2-Patient_5:2 -5.277590e-02 -6.409928e-02 -4.145251e-02 0.0000000
Patient_9:2-Patient_5:2 1.790444e-03 -1.116657e-02 1.474745e-02 1.0000000
Patient_4:3-Patient_5:2 -1.544266e-02 -5.596242e-02 2.507709e-02 0.9976677
Patient_5:3-Patient_5:2 3.675532e-03 -1.022661e-02 1.757767e-02 0.9999824
Patient_6:3-Patient_5:2 -2.062511e-02 -3.590223e-02 -5.347997e-03 0.0003591
Patient_7:3-Patient_5:2 NA NA NA NA
Patient_8:3-Patient_5:2 6.071720e-03 -1.177541e-02 2.391885e-02 0.9994356
Patient_9:3-Patient_5:2 4.239995e-03 -8.246361e-03 1.672635e-02 0.9994491
Patient_7:2-Patient_6:2 1.510822e-02 -1.041273e-02 4.062916e-02 0.8356519
Patient_8:2-Patient_6:2 -2.526583e-02 -5.110716e-02 5.755063e-04 0.0639310
Patient_9:2-Patient_6:2 2.930051e-02 2.702773e-03 5.589825e-02 0.0145605
Patient_4:3-Patient_6:2 1.206740e-02 -3.463813e-02 5.877293e-02 0.9999874
Patient_5:3-Patient_6:2 3.118560e-02 4.114857e-03 5.825634e-02 0.0074072
Patient_6:3-Patient_6:2 6.884956e-03 -2.091695e-02 3.468686e-02 0.9999932
Patient_7:3-Patient_6:2 NA NA NA NA
Patient_8:3-Patient_6:2 3.358179e-02 4.288861e-03 6.287471e-02 0.0080000
Patient_9:3-Patient_6:2 3.175006e-02 5.378398e-03 5.812173e-02 0.0035401
Patient_8:2-Patient_7:2 -4.037404e-02 -4.551290e-02 -3.523519e-02 0.0000000
Patient_9:2-Patient_7:2 1.419230e-02 6.063769e-03 2.232082e-02 0.0000002
Patient_4:3-Patient_7:2 -3.040813e-03 -4.228415e-02 3.620253e-02 1.0000000
Patient_5:3-Patient_7:2 1.607738e-02 6.513998e-03 2.564077e-02 0.0000007
Patient_6:3-Patient_7:2 -8.223260e-03 -1.969405e-02 3.247533e-03 0.5286227
Patient_7:3-Patient_7:2 NA NA NA NA
Patient_8:3-Patient_7:2 1.847357e-02 3.752539e-03 3.319461e-02 0.0016496
Patient_9:3-Patient_7:2 1.664185e-02 9.286717e-03 2.399698e-02 0.0000000
Patient_9:2-Patient_8:2 5.456634e-02 4.548179e-02 6.365089e-02 0.0000000
Patient_4:3-Patient_8:2 3.733323e-02 -2.119217e-03 7.678568e-02 0.0890180
Patient_5:3-Patient_8:2 5.645143e-02 4.606324e-02 6.683961e-02 0.0000000
Patient_6:3-Patient_8:2 3.215078e-02 1.998381e-02 4.431775e-02 0.0000000
Patient_7:3-Patient_8:2 NA NA NA NA
Patient_8:3-Patient_8:2 5.884762e-02 4.357788e-02 7.411735e-02 0.0000000
Patient_9:3-Patient_8:2 5.701589e-02 4.861625e-02 6.541553e-02 0.0000000
Patient_4:3-Patient_9:2 -1.723311e-02 -5.718509e-02 2.271887e-02 0.9903752
Patient_5:3-Patient_9:2 1.885088e-03 -1.026314e-02 1.403332e-02 1.0000000
Patient_6:3-Patient_9:2 -2.241556e-02 -3.611593e-02 -8.715182e-03 0.0000018
Patient_7:3-Patient_9:2 NA NA NA NA
Patient_8:3-Patient_9:2 4.281276e-03 -1.223629e-02 2.079884e-02 0.9999868
Patient_9:3-Patient_9:2 2.449551e-03 -8.048978e-03 1.294808e-02 0.9999972
Patient_5:3-Patient_4:3 1.911820e-02 -2.115023e-02 5.938662e-02 0.9741106
Patient_6:3-Patient_4:3 -5.182447e-03 -4.594600e-02 3.558110e-02 1.0000000
Patient_7:3-Patient_4:3 NA NA NA NA
Patient_8:3-Patient_4:3 2.151438e-02 -2.028031e-02 6.330908e-02 0.9451441
Patient_9:3-Patient_4:3 1.968266e-02 -2.011917e-02 5.948449e-02 0.9618237
Patient_6:3-Patient_5:3 -2.430064e-02 -3.889810e-02 -9.703190e-03 0.0000010
Patient_7:3-Patient_5:3 NA NA NA NA
Patient_8:3-Patient_5:3 2.396188e-03 -1.487273e-02 1.966510e-02 1.0000000
Patient_9:3-Patient_5:3 5.644629e-04 -1.108047e-02 1.220940e-02 1.0000000
Patient_7:3-Patient_6:3 NA NA NA NA
Patient_8:3-Patient_6:3 2.669683e-02 8.302916e-03 4.509075e-02 0.0000619
Patient_9:3-Patient_6:3 2.486511e-02 1.160897e-02 3.812125e-02 0.0000000
Patient_8:3-Patient_7:3 NA NA NA NA
Patient_9:3-Patient_7:3 NA NA NA NA
Patient_9:3-Patient_8:3 -1.831725e-03 -1.798273e-02 1.431928e-02 1.0000000
KEGG-ONE-CARBON-POOL-BY-FOLATE
Tukey multiple comparisons of means
95% family-wise confidence level
Fit: aov(formula = int.data[MAP_KEGG[i], x] ~ int.patient[x] * as.factor(int.time)[x])
$`int.patient[x]`
diff lwr upr p adj
Patient_5-Patient_4 0.014007355 0.0001457574 0.027868952 0.0459275
Patient_6-Patient_4 0.012563927 -0.0015277723 0.026655627 0.1123793
Patient_7-Patient_4 -0.007663058 -0.0164706338 0.001144517 0.1300646
Patient_8-Patient_4 0.045072199 0.0333872175 0.056757181 0.0000000
Patient_9-Patient_4 0.066418230 0.0537969853 0.079039474 0.0000000
Patient_6-Patient_5 -0.001443427 -0.0181170762 0.015230222 0.9998760
Patient_7-Patient_5 -0.021670413 -0.0342006945 -0.009140131 0.0000125
Patient_8-Patient_5 0.031064844 0.0163688122 0.045760877 0.0000000
Patient_9-Patient_5 0.052410875 0.0369599729 0.067861778 0.0000000
Patient_7-Patient_6 -0.020226986 -0.0330113541 -0.007442617 0.0000965
Patient_8-Patient_6 0.032508272 0.0175950063 0.047421537 0.0000000
Patient_9-Patient_6 0.053854303 0.0381966365 0.069511969 0.0000000
Patient_8-Patient_7 0.052735257 0.0426653581 0.062805157 0.0000000
Patient_9-Patient_7 0.074081288 0.0629385823 0.085223994 0.0000000
Patient_9-Patient_8 0.021346031 0.0078136510 0.034878411 0.0001028
$`as.factor(int.time)[x]`
diff lwr upr p adj
2-1 -0.001298937 -0.007531976 0.004934102 0.8767596
3-1 -0.011258689 -0.020991362 -0.001526016 0.0184106
3-2 -0.009959752 -0.018668117 -0.001251387 0.0201189
$`int.patient[x]:as.factor(int.time)[x]`
diff lwr upr p adj
Patient_5:1-Patient_4:1 0.029112980 0.0027229674 0.0555029930 0.0142668
Patient_6:1-Patient_4:1 0.014147953 -0.0065576335 0.0348535388 0.6195500
Patient_7:1-Patient_4:1 0.001267569 -0.0326055011 0.0351406387 1.0000000
Patient_8:1-Patient_4:1 0.027668740 -0.0171195044 0.0724569839 0.7824360
Patient_9:1-Patient_4:1 0.054932990 0.0200520652 0.0898139155 0.0000061
Patient_4:2-Patient_4:1 -0.002786009 -0.0229134650 0.0173414463 1.0000000
Patient_5:2-Patient_4:1 0.024515621 -0.0042305513 0.0532617923 0.2117296
Patient_6:2-Patient_4:1 -0.025023562 -0.0912502269 0.0412031033 0.9978978
Patient_7:2-Patient_4:1 -0.008670949 -0.0211071941 0.0037652951 0.5819641
Patient_8:2-Patient_4:1 0.046571796 0.0303475458 0.0627960471 0.0000000
Patient_9:2-Patient_4:1 0.076180423 0.0532695020 0.0990913446 0.0000000
Patient_4:3-Patient_4:1 0.015731783 -0.0855063613 0.1169699267 1.0000000
Patient_5:3-Patient_4:1 -0.011463041 -0.0377762757 0.0148501927 0.9892904
Patient_6:3-Patient_4:1 0.012874448 -0.0180622002 0.0438110956 0.9935169
Patient_7:3-Patient_4:1 NA NA NA NA
Patient_8:3-Patient_4:1 0.035029602 -0.0039409711 0.0740001743 0.1413262
Patient_9:3-Patient_4:1 0.060499836 0.0393833242 0.0816163477 0.0000000
Patient_6:1-Patient_5:1 -0.014965028 -0.0446549081 0.0147248530 0.9545262
Patient_7:1-Patient_5:1 -0.027845411 -0.0678473185 0.0121564957 0.5850250
Patient_8:1-Patient_5:1 -0.001444240 -0.0510300703 0.0481415894 1.0000000
Patient_9:1-Patient_5:1 0.025820010 -0.0150388524 0.0666788727 0.7501055
Patient_4:2-Patient_5:1 -0.031898990 -0.0611886154 -0.0026093638 0.0171152
Patient_5:2-Patient_5:1 -0.004597360 -0.0403620085 0.0311672891 1.0000000
Patient_6:2-Patient_5:1 -0.054136542 -0.1236975862 0.0154245023 0.3689250
Patient_7:2-Patient_5:1 -0.037783930 -0.0624299819 -0.0131378775 0.0000136
Patient_8:2-Patient_5:1 0.017458816 -0.0092992483 0.0442168808 0.6999886
Patient_9:2-Patient_5:1 0.047067443 0.0157995998 0.0783352864 0.0000230
Patient_4:3-Patient_5:1 -0.013381197 -0.1168313280 0.0900689330 1.0000000
Patient_5:3-Patient_5:1 -0.040576022 -0.0744161458 -0.0067358975 0.0038019
Patient_6:3-Patient_5:1 -0.016238532 -0.0537864205 0.0213093555 0.9900988
Patient_7:3-Patient_5:1 NA NA NA NA
Patient_8:3-Patient_5:1 0.005916621 -0.0384846539 0.0503178966 1.0000000
Patient_9:3-Patient_5:1 0.031386856 0.0014089509 0.0613647605 0.0288960
Patient_7:1-Patient_6:1 -0.012880384 -0.0493830015 0.0236222338 0.9990992
Patient_8:1-Patient_6:1 0.013520787 -0.0332877917 0.0603293658 0.9999379
Patient_9:1-Patient_6:1 0.040785038 0.0033452838 0.0782247916 0.0170577
Patient_4:2-Patient_6:1 -0.016933962 -0.0412273912 0.0073594672 0.5824322
Patient_5:2-Patient_6:1 0.010367668 -0.0214348262 0.0421701619 0.9996771
Patient_6:2-Patient_6:1 -0.039171514 -0.1067808881 0.0284378592 0.8587675
Patient_7:2-Patient_6:1 -0.022818902 -0.0412502996 -0.0043875047 0.0021328
Patient_8:2-Patient_6:1 0.032423844 0.0112511599 0.0535965276 0.0000141
Patient_9:2-Patient_6:1 0.062032471 0.0353872732 0.0886776681 0.0000000
Patient_4:3-Patient_6:1 0.001583830 -0.1005641901 0.1037318502 1.0000000
Patient_5:3-Patient_6:1 -0.025610994 -0.0552326505 0.0040106622 0.1917648
Patient_6:3-Patient_6:1 -0.001273505 -0.0350689546 0.0325219447 1.0000000
Patient_7:3-Patient_6:1 NA NA NA NA
Patient_8:3-Patient_6:1 0.020881649 -0.0203950003 0.0621582981 0.9529976
Patient_9:3-Patient_6:1 0.046351883 0.0212329003 0.0714708661 0.0000000
Patient_8:1-Patient_7:1 0.026401171 -0.0275405255 0.0803428674 0.9653343
Patient_9:1-Patient_7:1 0.053665422 0.0076176340 0.0997132091 0.0061448
Patient_4:2-Patient_7:1 -0.004053578 -0.0402313927 0.0321242364 1.0000000
Patient_5:2-Patient_7:1 0.023248052 -0.0183459646 0.0648420680 0.8919039
Patient_6:2-Patient_7:1 -0.026291131 -0.0990213923 0.0464391311 0.9987797
Patient_7:2-Patient_7:1 -0.009938518 -0.0424712707 0.0225942341 0.9998653
Patient_8:2-Patient_7:1 0.045304228 0.0111436347 0.0794648205 0.0005324
Patient_9:2-Patient_7:1 0.074912854 0.0371156309 0.1127100781 0.0000000
Patient_4:3-Patient_7:1 0.014464214 -0.0911429903 0.1200714182 1.0000000
Patient_5:3-Patient_7:1 -0.012730610 -0.0526819067 0.0272206862 0.9997617
Patient_6:3-Patient_7:1 0.011606879 -0.0315300656 0.0547438234 0.9999773
Patient_7:3-Patient_7:1 NA NA NA NA
Patient_8:3-Patient_7:1 0.033762033 -0.0154561075 0.0829801731 0.6123722
Patient_9:3-Patient_7:1 0.059232267 0.0224949990 0.0959695352 0.0000029
Patient_9:1-Patient_8:1 0.027264251 -0.0273159719 0.0818444731 0.9581051
Patient_4:2-Patient_8:1 -0.030454749 -0.0770104815 0.0161009833 0.6957250
Patient_5:2-Patient_8:1 -0.003153119 -0.0540320357 0.0477257973 1.0000000
Patient_6:2-Patient_8:1 -0.052692302 -0.1311033525 0.0257187495 0.6495619
Patient_7:2-Patient_8:1 -0.036339689 -0.0801230414 0.0074436630 0.2543667
Patient_8:2-Patient_8:1 0.018903057 -0.0261030324 0.0639091458 0.9928143
Patient_9:2-Patient_8:1 0.048511684 0.0006866685 0.0963366986 0.0424667
Patient_4:3-Patient_8:1 -0.011936957 -0.1215338710 0.0976599569 1.0000000
Patient_5:3-Patient_8:1 -0.039131781 -0.0886767915 0.0104132291 0.3413265
Patient_6:3-Patient_8:1 -0.014794292 -0.0669421388 0.0373535549 0.9999518
Patient_7:3-Patient_8:1 NA NA NA NA
Patient_8:3-Patient_8:1 0.007360862 -0.0499193903 0.0646411140 1.0000000
Patient_9:3-Patient_8:1 0.032831096 -0.0141606990 0.0798228914 0.5781051
Patient_4:2-Patient_9:1 -0.057719000 -0.0948421508 -0.0205958487 0.0000090
Patient_5:2-Patient_9:1 -0.030417370 -0.0728361896 0.0120014499 0.5281194
Patient_6:2-Patient_9:1 -0.079956552 -0.1531616411 -0.0067514632 0.0164400
Patient_7:2-Patient_9:1 -0.063603940 -0.0971847983 -0.0300230814 0.0000000
Patient_8:2-Patient_9:1 -0.008361194 -0.0435214013 0.0267990134 0.9999963
Patient_9:2-Patient_9:1 0.021247433 -0.0174555927 0.0599504585 0.9060427
Patient_4:3-Patient_9:1 -0.039201208 -0.1451359785 0.0667335632 0.9983696
Patient_5:3-Patient_9:1 -0.066396032 -0.1072053466 -0.0255867171 0.0000022
Patient_6:3-Patient_9:1 -0.042058543 -0.0859913329 0.0018742476 0.0794112
Patient_7:3-Patient_9:1 NA NA NA NA
Patient_8:3-Patient_9:1 -0.019903389 -0.0698205142 0.0300137366 0.9960209
Patient_9:3-Patient_9:1 0.005566846 -0.0321017215 0.0432354126 1.0000000
Patient_5:2-Patient_4:2 0.027301630 -0.0041275254 0.0587307851 0.1851832
Patient_6:2-Patient_4:2 -0.022237552 -0.0896721175 0.0451970127 0.9996243
Patient_7:2-Patient_4:2 -0.005884940 -0.0236644110 0.0118945308 0.9996054
Patient_8:2-Patient_4:2 0.049357806 0.0287501442 0.0699654673 0.0000000
Patient_9:2-Patient_4:2 0.078966433 0.0527679648 0.1051649005 0.0000000
Patient_4:3-Patient_4:2 0.018517792 -0.0835146106 0.1205501948 0.9999999
Patient_5:3-Patient_4:2 -0.008677032 -0.0378974992 0.0205434350 0.9999088
Patient_6:3-Patient_4:2 0.015660457 -0.0177839085 0.0491048227 0.9774062
Patient_7:3-Patient_4:2 NA NA NA NA
Patient_8:3-Patient_4:2 0.037815611 -0.0031740821 0.0788053040 0.1128171
Patient_9:3-Patient_4:2 0.063285845 0.0386412419 0.0879304486 0.0000000
Patient_6:2-Patient_5:2 -0.049539182 -0.1200278232 0.0209494586 0.5668707
Patient_7:2-Patient_5:2 -0.033186570 -0.0603405294 -0.0060326106 0.0027063
Patient_8:2-Patient_5:2 0.022056176 -0.0070282467 0.0511405985 0.4186776
Patient_9:2-Patient_5:2 0.051664803 0.0183843634 0.0849452421 0.0000094
Patient_4:3-Patient_5:2 -0.008783838 -0.1128599596 0.0952922840 1.0000000
Patient_5:3-Patient_5:2 -0.035978662 -0.0716866950 -0.0002706289 0.0458920
Patient_6:3-Patient_5:2 -0.011641173 -0.0508808658 0.0275985203 0.9999100
Patient_7:3-Patient_5:2 NA NA NA NA
Patient_8:3-Patient_5:2 0.010513981 -0.0353268617 0.0563548238 0.9999978
Patient_9:3-Patient_5:2 0.035984215 0.0039126642 0.0680557666 0.0111322
Patient_7:2-Patient_6:2 0.016352612 -0.0491986370 0.0819038616 0.9999925
Patient_8:2-Patient_6:2 0.071595358 0.0052211733 0.1379695430 0.0195406
Patient_9:2-Patient_6:2 0.101203985 0.0328869563 0.1695210138 0.0000358
Patient_4:3-Patient_6:2 0.040755344 -0.0792090998 0.1607197888 0.9994458
Patient_5:3-Patient_6:2 0.013560520 -0.0559714320 0.0830924727 0.9999998
Patient_6:3-Patient_6:2 0.037898010 -0.0335119498 0.1093079688 0.9287227
Patient_7:3-Patient_6:2 NA NA NA NA
Patient_8:3-Patient_6:2 0.060053163 -0.0151865312 0.1352928579 0.3220998
Patient_9:3-Patient_6:2 0.085523398 0.0177870472 0.1532597481 0.0014654
Patient_8:2-Patient_7:2 0.055242746 0.0420434495 0.0684420423 0.0000000
Patient_9:2-Patient_7:2 0.084851373 0.0639730244 0.1057297211 0.0000000
Patient_4:3-Patient_7:2 0.024402732 -0.0763948715 0.1252003359 0.9999952
Patient_5:3-Patient_7:2 -0.002792092 -0.0273559152 0.0217717312 1.0000000
Patient_6:3-Patient_7:2 0.021545397 -0.0079176525 0.0510084469 0.4898312
Patient_7:3-Patient_7:2 NA NA NA NA
Patient_8:3-Patient_7:2 0.043700551 0.0058891685 0.0815119336 0.0070328
Patient_9:3-Patient_7:2 0.069170785 0.0502789304 0.0880626404 0.0000000
Patient_9:2-Patient_8:2 0.029608627 0.0062747125 0.0529425412 0.0013286
Patient_4:3-Patient_8:2 -0.030840014 -0.1321747217 0.0704946943 0.9998721
Patient_5:3-Patient_8:2 -0.058034838 -0.0847171829 -0.0313524928 0.0000000
Patient_6:3-Patient_8:2 -0.033697349 -0.0649485475 -0.0024461499 0.0196368
Patient_7:3-Patient_8:2 NA NA NA NA
Patient_8:3-Patient_8:2 -0.011542195 -0.0507629391 0.0276785494 0.9999195
Patient_9:3-Patient_8:2 0.013928040 -0.0076466752 0.0355027542 0.7172000
Patient_4:3-Patient_9:2 -0.060448641 -0.1630664122 0.0421691310 0.8411941
Patient_5:3-Patient_9:2 -0.087643465 -0.1188465342 -0.0564403953 0.0000000
Patient_6:3-Patient_9:2 -0.063305976 -0.0984957671 -0.0281161840 0.0000001
Patient_7:3-Patient_9:2 NA NA NA NA
Patient_8:3-Patient_9:2 -0.041150822 -0.0835766485 0.0012750051 0.0695115
Patient_9:3-Patient_9:2 -0.015680587 -0.0426463493 0.0112851746 0.8550231
Patient_5:3-Patient_4:3 -0.027194824 -0.1306253952 0.0762357469 0.9999837
Patient_6:3-Patient_4:3 -0.002857335 -0.1075596411 0.1018449712 1.0000000
Patient_7:3-Patient_4:3 NA NA NA NA
Patient_8:3-Patient_4:3 0.019297819 -0.0880530184 0.1266486562 0.9999999
Patient_9:3-Patient_4:3 0.044768053 -0.0574640543 0.1470001607 0.9886781
Patient_6:3-Patient_5:3 0.024337489 -0.0131564758 0.0618314542 0.7084306
Patient_7:3-Patient_5:3 NA NA NA NA
Patient_8:3-Patient_5:3 0.046492643 0.0021369584 0.0908483277 0.0284872
Patient_9:3-Patient_5:3 0.071962877 0.0420525397 0.1018732150 0.0000000
Patient_7:3-Patient_6:3 NA NA NA NA
Patient_8:3-Patient_6:3 0.022155154 -0.0250901279 0.0694004357 0.9770759
Patient_9:3-Patient_6:3 0.047625388 0.0135766263 0.0816741501 0.0001569
Patient_8:3-Patient_7:3 NA NA NA NA
Patient_9:3-Patient_7:3 NA NA NA NA
Patient_9:3-Patient_8:3 0.025470234 -0.0160140704 0.0669545390 0.7907465
KEGG-OXIDATIVE-PHOSPHORYLATION
Tukey multiple comparisons of means
95% family-wise confidence level
Fit: aov(formula = int.data[MAP_KEGG[i], x] ~ int.patient[x] * as.factor(int.time)[x])
$`int.patient[x]`
diff lwr upr p adj
Patient_5-Patient_4 0.0376530488 0.026217364 0.04908873 0.0000000
Patient_6-Patient_4 -0.0004638343 -0.012089352 0.01116168 0.9999974
Patient_7-Patient_4 -0.0558921377 -0.063158303 -0.04862597 0.0000000
Patient_8-Patient_4 -0.1134154640 -0.123055462 -0.10377547 0.0000000
Patient_9-Patient_4 0.0135478288 0.003135423 0.02396023 0.0028800
Patient_6-Patient_5 -0.0381168831 -0.051872484 -0.02436128 0.0000000
Patient_7-Patient_5 -0.0935451865 -0.103882549 -0.08320782 0.0000000
Patient_8-Patient_5 -0.1510685128 -0.163192599 -0.13894443 0.0000000
Patient_9-Patient_5 -0.0241052200 -0.036852067 -0.01135837 0.0000011
Patient_7-Patient_6 -0.0554283034 -0.065975285 -0.04488132 0.0000000
Patient_8-Patient_6 -0.1129516298 -0.125254931 -0.10064833 0.0000000
Patient_9-Patient_6 0.0140116631 0.001094238 0.02692909 0.0244432
Patient_8-Patient_7 -0.0575233264 -0.065830897 -0.04921576 0.0000000
Patient_9-Patient_7 0.0694399665 0.060247341 0.07863259 0.0000000
Patient_9-Patient_8 0.1269632928 0.115799209 0.13812738 0.0000000
$`as.factor(int.time)[x]`
diff lwr upr p adj
2-1 -0.010038380 -0.015180577 -0.004896182 0.0000144
3-1 -0.001571398 -0.009600760 0.006457964 0.8904747
3-2 0.008466982 0.001282664 0.015651300 0.0158543
$`int.patient[x]:as.factor(int.time)[x]`
diff lwr upr p adj
Patient_5:1-Patient_4:1 0.037887205 1.611570e-02 0.059658713 0.0000002
Patient_6:1-Patient_4:1 0.001833925 -1.524799e-02 0.018915836 1.0000000
Patient_7:1-Patient_4:1 -0.046728495 -7.467345e-02 -0.018783536 0.0000009
Patient_8:1-Patient_4:1 -0.110058985 -1.470089e-01 -0.073109112 0.0000000
Patient_9:1-Patient_4:1 -0.020617251 -4.939368e-02 0.008159179 0.5297710
Patient_4:2-Patient_4:1 -0.025401093 -4.200605e-02 -0.008796134 0.0000145
Patient_5:2-Patient_4:1 0.023756512 4.119507e-05 0.047471829 0.0490317
Patient_6:2-Patient_4:1 -0.099620749 -1.542571e-01 -0.044984383 0.0000000
Patient_7:2-Patient_4:1 -0.064100431 -7.436021e-02 -0.053840648 0.0000000
Patient_8:2-Patient_4:1 -0.129236772 -1.426216e-01 -0.115851920 0.0000000
Patient_9:2-Patient_4:1 0.015331570 -3.569721e-03 0.034232861 0.2933526
Patient_4:3-Patient_4:1 -0.011288700 -9.480920e-02 0.072231801 1.0000000
Patient_5:3-Patient_4:1 0.027178658 5.470491e-03 0.048886825 0.0017248
Patient_6:3-Patient_4:1 -0.017340390 -4.286283e-02 0.008182049 0.6299025
Patient_7:3-Patient_4:1 NA NA NA NA
Patient_8:3-Patient_4:1 -0.048724812 -8.087516e-02 -0.016574462 0.0000190
Patient_9:3-Patient_4:1 0.006120677 -1.130024e-02 0.023541597 0.9991472
Patient_6:1-Patient_5:1 -0.036053280 -6.054715e-02 -0.011559412 0.0000426
Patient_7:1-Patient_5:1 -0.084615699 -1.176169e-01 -0.051614508 0.0000000
Patient_8:1-Patient_5:1 -0.147946190 -1.888540e-01 -0.107038355 0.0000000
Patient_9:1-Patient_5:1 -0.058504456 -9.221263e-02 -0.024796285 0.0000002
Patient_4:2-Patient_5:1 -0.063288297 -8.745196e-02 -0.039124636 0.0000000
Patient_5:2-Patient_5:1 -0.014130693 -4.363619e-02 0.015374801 0.9718256
Patient_6:2-Patient_5:1 -0.137507954 -1.948952e-01 -0.080120757 0.0000000
Patient_7:2-Patient_5:1 -0.101987636 -1.223204e-01 -0.081654879 0.0000000
Patient_8:2-Patient_5:1 -0.167123977 -1.891991e-01 -0.145048829 0.0000000
Patient_9:2-Patient_5:1 -0.022555635 -4.835131e-02 0.003240037 0.1761977
Patient_4:3-Patient_5:1 -0.049175905 -1.345213e-01 0.036169464 0.8642778
Patient_5:3-Patient_5:1 -0.010708547 -3.862633e-02 0.017209232 0.9974805
Patient_6:3-Patient_5:1 -0.055227595 -8.620424e-02 -0.024250946 0.0000001
Patient_7:3-Patient_5:1 NA NA NA NA
Patient_8:3-Patient_5:1 -0.086612016 -1.232426e-01 -0.049981389 0.0000000
Patient_9:3-Patient_5:1 -0.031766528 -5.649801e-02 -0.007035043 0.0010414
Patient_7:1-Patient_6:1 -0.048562420 -7.867673e-02 -0.018448109 0.0000029
Patient_8:1-Patient_6:1 -0.111892911 -1.505095e-01 -0.073276281 0.0000000
Patient_9:1-Patient_6:1 -0.022451176 -5.333862e-02 0.008436263 0.5016449
Patient_4:2-Patient_6:1 -0.027235018 -4.727686e-02 -0.007193171 0.0003097
Patient_5:2-Patient_6:1 0.021922587 -4.314167e-03 0.048159340 0.2434803
Patient_6:2-Patient_6:1 -0.101454674 -1.572318e-01 -0.045677587 0.0000000
Patient_7:2-Patient_6:1 -0.065934357 -8.114008e-02 -0.050728630 0.0000000
Patient_8:2-Patient_6:1 -0.131070697 -1.485380e-01 -0.113603435 0.0000000
Patient_9:2-Patient_6:1 0.013497644 -8.484389e-03 0.035479678 0.7906207
Patient_4:3-Patient_6:1 -0.013122625 -9.739377e-02 0.071148515 1.0000000
Patient_5:3-Patient_6:1 0.025344733 9.071493e-04 0.049782316 0.0325316
Patient_6:3-Patient_6:1 -0.019174315 -4.705524e-02 0.008706608 0.6076548
Patient_7:3-Patient_6:1 NA NA NA NA
Patient_8:3-Patient_6:1 -0.050558737 -8.461158e-02 -0.016505896 0.0000337
Patient_9:3-Patient_6:1 0.004286752 -1.643617e-02 0.025009672 0.9999996
Patient_8:1-Patient_7:1 -0.063330491 -1.078319e-01 -0.018829107 0.0001025
Patient_9:1-Patient_7:1 0.026111244 -1.187774e-02 0.064100228 0.6086892
Patient_4:2-Patient_7:1 0.021327402 -8.518949e-03 0.051173753 0.5348960
Patient_5:2-Patient_7:1 0.070485007 3.617034e-02 0.104799673 0.0000000
Patient_6:2-Patient_7:1 -0.052892255 -1.128940e-01 0.007109516 0.1654718
Patient_7:2-Patient_7:1 -0.017371937 -4.421115e-02 0.009467273 0.7130225
Patient_8:2-Patient_7:1 -0.082508277 -1.106904e-01 -0.054326115 0.0000000
Patient_9:2-Patient_7:1 0.062060064 3.087772e-02 0.093242413 0.0000000
Patient_4:3-Patient_7:1 0.035439795 -5.168514e-02 0.122564729 0.9949917
Patient_5:3-Patient_7:1 0.073907153 4.094771e-02 0.106866590 0.0000000
Patient_6:3-Patient_7:1 0.029388105 -6.199462e-03 0.064975672 0.2627445
Patient_7:3-Patient_7:1 NA NA NA NA
Patient_8:3-Patient_7:1 -0.001996317 -4.260081e-02 0.038608178 1.0000000
Patient_9:3-Patient_7:1 0.052849172 2.254128e-02 0.083157067 0.0000002
Patient_9:1-Patient_8:1 0.089441735 4.441357e-02 0.134469897 0.0000000
Patient_4:2-Patient_8:1 0.084657893 4.624986e-02 0.123065927 0.0000000
Patient_5:2-Patient_8:1 0.133815498 9.184088e-02 0.175790118 0.0000000
Patient_6:2-Patient_8:1 0.010438236 -5.425013e-02 0.075126604 1.0000000
Patient_7:2-Patient_8:1 0.045958554 9.837707e-03 0.082079401 0.0012592
Patient_8:2-Patient_8:1 -0.019177786 -5.630738e-02 0.017951807 0.9434929
Patient_9:2-Patient_8:1 0.125390555 8.593537e-02 0.164845736 0.0000000
Patient_4:3-Patient_8:1 0.098770286 8.353879e-03 0.189186692 0.0164048
Patient_5:3-Patient_8:1 0.137237644 9.636348e-02 0.178111804 0.0000000
Patient_6:3-Patient_8:1 0.092718596 4.969712e-02 0.135740071 0.0000000
Patient_7:3-Patient_8:1 NA NA NA NA
Patient_8:3-Patient_8:1 0.061334174 1.407851e-02 0.108589834 0.0008411
Patient_9:3-Patient_8:1 0.116179662 7.741188e-02 0.154947444 0.0000000
Patient_4:2-Patient_9:1 -0.004783842 -3.541009e-02 0.025842403 1.0000000
Patient_5:2-Patient_9:1 0.044373763 9.378642e-03 0.079368884 0.0013476
Patient_6:2-Patient_9:1 -0.079003498 -1.393970e-01 -0.018609999 0.0007139
Patient_7:2-Patient_9:1 -0.043483181 -7.118707e-02 -0.015779293 0.0000067
Patient_8:2-Patient_9:1 -0.108619521 -1.376264e-01 -0.079612686 0.0000000
Patient_9:2-Patient_9:1 0.035948821 4.019194e-03 0.067878447 0.0105697
Patient_4:3-Patient_9:1 0.009328551 -7.806662e-02 0.096723724 1.0000000
Patient_5:3-Patient_9:1 0.047795909 1.412861e-02 0.081463204 0.0001089
Patient_6:3-Patient_9:1 0.003276861 -3.296727e-02 0.039520993 1.0000000
Patient_7:3-Patient_9:1 NA NA NA NA
Patient_8:3-Patient_9:1 -0.028107561 -6.928871e-02 0.013073591 0.6215768
Patient_9:3-Patient_9:1 0.026737928 -4.338280e-03 0.057814136 0.1987387
Patient_5:2-Patient_4:2 0.049157605 2.322885e-02 0.075086357 0.0000000
Patient_6:2-Patient_4:2 -0.074219657 -1.298525e-01 -0.018586785 0.0004678
Patient_7:2-Patient_4:2 -0.038699339 -5.336723e-02 -0.024031445 0.0000000
Patient_8:2-Patient_4:2 -0.103835679 -1.208368e-01 -0.086834556 0.0000000
Patient_9:2-Patient_4:2 0.040732662 1.911918e-02 0.062346148 0.0000000
Patient_4:3-Patient_4:2 0.014112393 -7.006336e-02 0.098288150 1.0000000
Patient_5:3-Patient_4:2 0.052579751 2.847314e-02 0.076686357 0.0000000
Patient_6:3-Patient_4:2 0.008060703 -1.953058e-02 0.035651985 0.9999273
Patient_7:3-Patient_4:2 NA NA NA NA
Patient_8:3-Patient_4:2 -0.023323719 -5.713982e-02 0.010492386 0.6022661
Patient_9:3-Patient_4:2 0.031521770 1.119021e-02 0.051853332 0.0000098
Patient_6:2-Patient_5:2 -0.123377261 -1.815297e-01 -0.065224806 0.0000000
Patient_7:2-Patient_5:2 -0.087856943 -1.102587e-01 -0.065455186 0.0000000
Patient_8:2-Patient_5:2 -0.152993284 -1.769877e-01 -0.128998913 0.0000000
Patient_9:2-Patient_5:2 -0.008424942 -3.588099e-02 0.019031102 0.9998569
Patient_4:3-Patient_5:2 -0.035045212 -1.209070e-01 0.050816594 0.9947932
Patient_5:3-Patient_5:2 0.003422146 -2.603664e-02 0.032880932 1.0000000
Patient_6:3-Patient_5:2 -0.041096902 -7.346927e-02 -0.008724530 0.0013164
Patient_7:3-Patient_5:2 NA NA NA NA
Patient_8:3-Patient_5:2 -0.072481324 -1.102996e-01 -0.034663067 0.0000000
Patient_9:3-Patient_5:2 -0.017635835 -4.409456e-02 0.008822888 0.6638750
Patient_7:2-Patient_6:2 0.035520318 -1.855884e-02 0.089599472 0.6889543
Patient_8:2-Patient_6:2 -0.029616023 -8.437409e-02 0.025142045 0.9166605
Patient_9:2-Patient_6:2 0.114952319 5.859142e-02 0.171313215 0.0000000
Patient_4:3-Patient_6:2 0.088332049 -1.063747e-02 0.187301569 0.1498362
Patient_5:3-Patient_6:2 0.126799407 6.943621e-02 0.184162603 0.0000000
Patient_6:3-Patient_6:2 0.082280359 2.336783e-02 0.141192893 0.0001627
Patient_7:3-Patient_6:2 NA NA NA NA
Patient_8:3-Patient_6:2 0.050895937 -1.117609e-02 0.112967966 0.2747121
Patient_9:3-Patient_6:2 0.105741426 4.985958e-02 0.161623268 0.0000000
Patient_8:2-Patient_7:2 -0.065136341 -7.602563e-02 -0.054247047 0.0000000
Patient_9:2-Patient_7:2 0.079432001 6.220756e-02 0.096656439 0.0000000
Patient_4:3-Patient_7:2 0.052811731 -3.034533e-02 0.135968791 0.7426453
Patient_5:3-Patient_7:2 0.091279089 7.101417e-02 0.111544009 0.0000000
Patient_6:3-Patient_7:2 0.046760042 2.245331e-02 0.071066776 0.0000000
Patient_7:3-Patient_7:2 NA NA NA NA
Patient_8:3-Patient_7:2 0.015375620 -1.581841e-02 0.046569649 0.9629672
Patient_9:3-Patient_7:2 0.070221108 5.463551e-02 0.085806708 0.0000000
Patient_9:2-Patient_8:2 0.144568342 1.253181e-01 0.163818598 0.0000000
Patient_4:3-Patient_8:2 0.117948072 3.434791e-02 0.201548238 0.0001271
Patient_5:3-Patient_8:2 0.156415430 1.344028e-01 0.178428110 0.0000000
Patient_6:3-Patient_8:2 0.111896382 8.611444e-02 0.137678323 0.0000000
Patient_7:3-Patient_8:2 NA NA NA NA
Patient_8:3-Patient_8:2 0.080511960 4.815522e-02 0.112868700 0.0000000
Patient_9:3-Patient_8:2 0.135357449 1.175585e-01 0.153156382 0.0000000
Patient_4:3-Patient_9:2 -0.026620270 -1.112790e-01 0.058038411 0.9998007
Patient_5:3-Patient_9:2 0.011847088 -1.389515e-02 0.037589323 0.9810078
Patient_6:3-Patient_9:2 -0.032671959 -6.170320e-02 -0.003640718 0.0106364
Patient_7:3-Patient_9:2 NA NA NA NA
Patient_8:3-Patient_9:2 -0.064056381 -9.905728e-02 -0.029055480 0.0000000
Patient_9:3-Patient_9:2 -0.009210893 -3.145739e-02 0.013035603 0.9938778
Patient_5:3-Patient_4:3 0.038467358 -4.686187e-02 0.123796591 0.9846313
Patient_6:3-Patient_4:3 -0.006051690 -9.243009e-02 0.080326712 1.0000000
Patient_7:3-Patient_4:3 NA NA NA NA
Patient_8:3-Patient_4:3 -0.037436112 -1.259995e-01 0.051127303 0.9922871
Patient_9:3-Patient_4:3 0.017409377 -6.693113e-02 0.101749889 0.9999996
Patient_6:3-Patient_5:3 -0.044519048 -7.545121e-02 -0.013586885 0.0000769
Patient_7:3-Patient_5:3 NA NA NA NA
Patient_8:3-Patient_5:3 -0.075903470 -1.124965e-01 -0.039310454 0.0000000
Patient_9:3-Patient_5:3 -0.021057981 -4.573372e-02 0.003617762 0.2107539
Patient_7:3-Patient_6:3 NA NA NA NA
Patient_8:3-Patient_6:3 -0.031384422 -7.036133e-02 0.007592484 0.3063064
Patient_9:3-Patient_6:3 0.023461067 -4.628836e-03 0.051550970 0.2441626
Patient_8:3-Patient_7:3 NA NA NA NA
Patient_9:3-Patient_7:3 NA NA NA NA
Patient_9:3-Patient_8:3 0.054845489 2.062133e-02 0.089069644 0.0000035
KEGG-PENTOSE-PHOSPHATE-PATHWAY
Tukey multiple comparisons of means
95% family-wise confidence level
Fit: aov(formula = int.data[MAP_KEGG[i], x] ~ int.patient[x] * as.factor(int.time)[x])
$`int.patient[x]`
diff lwr upr p adj
Patient_5-Patient_4 0.014276156 0.005434624 0.023117687 0.0000625
Patient_6-Patient_4 0.042929565 0.033941264 0.051917866 0.0000000
Patient_7-Patient_4 -0.007289598 -0.012907454 -0.001671742 0.0029931
Patient_8-Patient_4 -0.046173673 -0.053626864 -0.038720482 0.0000000
Patient_9-Patient_4 0.035042500 0.026992120 0.043092880 0.0000000
Patient_6-Patient_5 0.028653409 0.018018229 0.039288590 0.0000000
Patient_7-Patient_5 -0.021565754 -0.029558114 -0.013573394 0.0000000
Patient_8-Patient_5 -0.060449828 -0.069823599 -0.051076058 0.0000000
Patient_9-Patient_5 0.020766344 0.010911085 0.030621604 0.0000000
Patient_7-Patient_6 -0.050219163 -0.058373591 -0.042064735 0.0000000
Patient_8-Patient_6 -0.089103238 -0.098615569 -0.079590906 0.0000000
Patient_9-Patient_6 -0.007887065 -0.017874208 0.002100077 0.2146342
Patient_8-Patient_7 -0.038884074 -0.045307095 -0.032461053 0.0000000
Patient_9-Patient_7 0.042332098 0.035224794 0.049439402 0.0000000
Patient_9-Patient_8 0.081216172 0.072584630 0.089847715 0.0000000
$`as.factor(int.time)[x]`
diff lwr upr p adj
2-1 -6.461979e-03 -0.010437683 -0.0024862751 0.0004121
3-1 -6.535657e-03 -0.012743580 -0.0003277333 0.0362757
3-2 -7.367752e-05 -0.005628253 0.0054808979 0.9994670
$`int.patient[x]:as.factor(int.time)[x]`
diff lwr upr p adj
Patient_5:1-Patient_4:1 0.0205902328 0.0037575313 3.742293e-02 0.0026637
Patient_6:1-Patient_4:1 0.0608249759 0.0476180497 7.403190e-02 0.0000000
Patient_7:1-Patient_4:1 -0.0003231345 -0.0219288563 2.128259e-02 1.0000000
Patient_8:1-Patient_4:1 -0.0419976928 -0.0705655889 -1.342980e-02 0.0000441
Patient_9:1-Patient_4:1 0.0400681592 0.0178195834 6.231674e-02 0.0000001
Patient_4:2-Patient_4:1 0.0011325309 -0.0117056384 1.397070e-02 1.0000000
Patient_5:2-Patient_4:1 0.0071554220 -0.0111801405 2.549098e-02 0.9969069
Patient_6:2-Patient_4:1 -0.0039967929 -0.0462390491 3.824546e-02 1.0000000
Patient_7:2-Patient_4:1 -0.0071742080 -0.0151065873 7.581714e-04 0.1342019
Patient_8:2-Patient_4:1 -0.0515639183 -0.0619124532 -4.121538e-02 0.0000000
Patient_9:2-Patient_4:1 0.0348165903 0.0202030052 4.943018e-02 0.0000000
Patient_4:3-Patient_4:1 -0.0011822677 -0.0657563726 6.339184e-02 1.0000000
Patient_5:3-Patient_4:1 0.0146923484 -0.0020913804 3.147608e-02 0.1746664
Patient_6:3-Patient_4:1 0.0047008044 -0.0150319393 2.443355e-02 0.9999962
Patient_7:3-Patient_4:1 NA NA NA NA
Patient_8:3-Patient_4:1 0.0077925512 -0.0170645802 3.264968e-02 0.9998087
Patient_9:3-Patient_4:1 0.0344251033 0.0209560709 4.789414e-02 0.0000000
Patient_6:1-Patient_5:1 0.0402347431 0.0212972420 5.917224e-02 0.0000000
Patient_7:1-Patient_5:1 -0.0209133673 -0.0464283288 4.601594e-03 0.2753318
Patient_8:1-Patient_5:1 -0.0625879256 -0.0942159312 -3.095992e-02 0.0000000
Patient_9:1-Patient_5:1 0.0194779265 -0.0065836386 4.553949e-02 0.4471008
Patient_4:2-Patient_5:1 -0.0194577019 -0.0381399031 -7.755008e-04 0.0308695
Patient_5:2-Patient_5:1 -0.0134348108 -0.0362470641 9.377443e-03 0.8414498
Patient_6:2-Patient_5:1 -0.0245870256 -0.0689560944 1.978204e-02 0.8988624
Patient_7:2-Patient_5:1 -0.0277644408 -0.0434847681 -1.204411e-02 0.0000001
Patient_8:2-Patient_5:1 -0.0721541511 -0.0892216120 -5.508669e-02 0.0000000
Patient_9:2-Patient_5:1 0.0142263576 -0.0057176370 3.417035e-02 0.5383087
Patient_4:3-Patient_5:1 -0.0217725005 -0.0877575069 4.421251e-02 0.9996213
Patient_5:3-Patient_5:1 -0.0058978844 -0.0274825919 1.568682e-02 0.9999717
Patient_6:3-Patient_5:1 -0.0158894284 -0.0398391094 8.060253e-03 0.6719095
Patient_7:3-Patient_5:1 NA NA NA NA
Patient_8:3-Patient_5:1 -0.0127976815 -0.0411187520 1.552339e-02 0.9842504
Patient_9:3-Patient_5:1 0.0138348705 -0.0052863450 3.295609e-02 0.5106374
Patient_7:1-Patient_6:1 -0.0611481104 -0.0844310725 -3.786515e-02 0.0000000
Patient_8:1-Patient_6:1 -0.1028226687 -0.1326792224 -7.296612e-02 0.0000000
Patient_9:1-Patient_6:1 -0.0207568166 -0.0446375251 3.123892e-03 0.1843608
Patient_4:2-Patient_6:1 -0.0596924450 -0.0751878540 -4.419704e-02 0.0000000
Patient_5:2-Patient_6:1 -0.0536695539 -0.0739545720 -3.338454e-02 0.0000000
Patient_6:2-Patient_6:1 -0.0648217687 -0.1079459768 -2.169756e-02 0.0000240
Patient_7:2-Patient_6:1 -0.0679991839 -0.0797555333 -5.624283e-02 0.0000000
Patient_8:2-Patient_6:1 -0.1123888942 -0.1258937557 -9.888403e-02 0.0000000
Patient_9:2-Patient_6:1 -0.0260083856 -0.0430038549 -9.012916e-03 0.0000144
Patient_4:3-Patient_6:1 -0.0620072436 -0.1271617072 3.147220e-03 0.0842027
Patient_5:3-Patient_6:1 -0.0461326275 -0.0650266122 -2.723864e-02 0.0000000
Patient_6:3-Patient_6:1 -0.0561241715 -0.0776803836 -3.456796e-02 0.0000000
Patient_7:3-Patient_6:1 NA NA NA NA
Patient_8:3-Patient_6:1 -0.0530324246 -0.0793604723 -2.670438e-02 0.0000000
Patient_9:3-Patient_6:1 -0.0263998726 -0.0424218557 -1.037789e-02 0.0000014
Patient_8:1-Patient_7:1 -0.0416745583 -0.0760809256 -7.268191e-03 0.0031808
Patient_9:1-Patient_7:1 0.0403912938 0.0110200060 6.976258e-02 0.0002351
Patient_4:2-Patient_7:1 0.0014556654 -0.0216201230 2.453145e-02 1.0000000
Patient_5:2-Patient_7:1 0.0074785565 -0.0190519217 3.400903e-02 0.9999560
Patient_6:2-Patient_7:1 -0.0036736583 -0.0500641922 4.271688e-02 1.0000000
Patient_7:2-Patient_7:1 -0.0068510734 -0.0276018822 1.389974e-02 0.9996183
Patient_8:2-Patient_7:1 -0.0512407838 -0.0730299002 -2.945167e-02 0.0000000
Patient_9:2-Patient_7:1 0.0351397249 0.0110310067 5.924844e-02 0.0000554
Patient_4:3-Patient_7:1 -0.0008591331 -0.0682200153 6.650175e-02 1.0000000
Patient_5:3-Patient_7:1 0.0150154829 -0.0104671969 4.049816e-02 0.8408626
Patient_6:3-Patient_7:1 0.0050239390 -0.0224906862 3.253856e-02 0.9999999
Patient_7:3-Patient_7:1 NA NA NA NA
Patient_8:3-Patient_7:1 0.0081156858 -0.0232777913 3.950916e-02 0.9999873
Patient_9:3-Patient_7:1 0.0347482379 0.0113156055 5.818087e-02 0.0000349
Patient_9:1-Patient_8:1 0.0820658521 0.0472522050 1.168795e-01 0.0000000
Patient_4:2-Patient_8:1 0.0431302237 0.0134349465 7.282550e-02 0.0000607
Patient_5:2-Patient_8:1 0.0491531148 0.0167003222 8.160591e-02 0.0000193
Patient_6:2-Patient_8:1 0.0380009000 -0.0120130892 8.801489e-02 0.4149557
Patient_7:2-Patient_8:1 0.0348234849 0.0068965527 6.275042e-02 0.0018632
Patient_8:2-Patient_8:1 -0.0095662255 -0.0382730726 1.914062e-02 0.9995689
Patient_9:2-Patient_8:1 0.0768142832 0.0463094021 1.073192e-01 0.0000000
Patient_4:3-Patient_8:1 0.0408154251 -0.0290902679 1.107211e-01 0.8507797
Patient_5:3-Patient_8:1 0.0566900412 0.0250880722 8.829201e-02 0.0000001
Patient_6:3-Patient_8:1 0.0466984972 0.0134363255 7.996067e-02 0.0001433
Patient_7:3-Patient_8:1 NA NA NA NA
Patient_8:3-Patient_8:1 0.0497902441 0.0132544003 8.632609e-02 0.0002901
Patient_9:3-Patient_8:1 0.0764227961 0.0464493791 1.063962e-01 0.0000000
Patient_4:2-Patient_9:1 -0.0389356284 -0.0626143937 -1.525686e-02 0.0000015
Patient_5:2-Patient_9:1 -0.0329127373 -0.0599693111 -5.856163e-03 0.0029460
Patient_6:2-Patient_9:1 -0.0440649521 -0.0907583515 2.628447e-03 0.0913874
Patient_7:2-Patient_9:1 -0.0472423672 -0.0686617038 -2.582303e-02 0.0000000
Patient_8:2-Patient_9:1 -0.0916320775 -0.1140587917 -6.920536e-02 0.0000000
Patient_9:2-Patient_9:1 -0.0052515689 -0.0299380471 1.943491e-02 0.9999993
Patient_4:3-Patient_9:1 -0.0412504269 -0.1088202454 2.631939e-02 0.7982429
Patient_5:3-Patient_9:1 -0.0253758109 -0.0514057722 6.541504e-04 0.0659366
Patient_6:3-Patient_9:1 -0.0353673548 -0.0633896051 -7.345105e-03 0.0014762
Patient_7:3-Patient_9:1 NA NA NA NA
Patient_8:3-Patient_9:1 -0.0322756080 -0.0641149283 -4.362877e-04 0.0427878
Patient_9:3-Patient_9:1 -0.0056430559 -0.0296697114 1.838360e-02 0.9999969
Patient_5:2-Patient_4:2 0.0060228911 -0.0140239952 2.606978e-02 0.9998929
Patient_6:2-Patient_4:2 -0.0051293237 -0.0481420313 3.788338e-02 1.0000000
Patient_7:2-Patient_4:2 -0.0083067388 -0.0196472610 3.033783e-03 0.4865781
Patient_8:2-Patient_4:2 -0.0526964492 -0.0658409147 -3.955198e-02 0.0000000
Patient_9:2-Patient_4:2 0.0336840595 0.0169735337 5.039459e-02 0.0000000
Patient_4:3-Patient_4:2 -0.0023147986 -0.0673955163 6.276592e-02 1.0000000
Patient_5:3-Patient_4:2 0.0135598175 -0.0050782712 3.219791e-02 0.4998637
Patient_6:3-Patient_4:2 0.0035682735 -0.0177640019 2.490055e-02 1.0000000
Patient_7:3-Patient_4:2 NA NA NA NA
Patient_8:3-Patient_4:2 0.0066600204 -0.0194849941 3.280503e-02 0.9999897
Patient_9:3-Patient_4:2 0.0332925724 0.0175731693 4.901198e-02 0.0000000
Patient_6:2-Patient_5:2 -0.0111522148 -0.0561129452 3.380852e-02 0.9999931
Patient_7:2-Patient_5:2 -0.0143296300 -0.0316496099 2.990350e-03 0.2596272
Patient_8:2-Patient_5:2 -0.0587193403 -0.0772706539 -4.016803e-02 0.0000000
Patient_9:2-Patient_5:2 0.0276611683 0.0064334522 4.888888e-02 0.0007746
Patient_4:3-Patient_5:2 -0.0083376897 -0.0747219806 5.804660e-02 1.0000000
Patient_5:3-Patient_5:2 0.0075369264 -0.0152392149 3.031307e-02 0.9996067
Patient_6:3-Patient_5:2 -0.0024546176 -0.0274834057 2.257417e-02 1.0000000
Patient_7:3-Patient_5:2 NA NA NA NA
Patient_8:3-Patient_5:2 0.0006371293 -0.0286021601 2.987642e-02 1.0000000
Patient_9:3-Patient_5:2 0.0272696813 0.0068130468 4.772632e-02 0.0004760
Patient_7:2-Patient_6:2 -0.0031774151 -0.0449888617 3.863403e-02 1.0000000
Patient_8:2-Patient_6:2 -0.0475671254 -0.0899034762 -5.230775e-03 0.0109035
Patient_9:2-Patient_6:2 0.0388133832 -0.0047621982 8.238896e-02 0.1523200
Patient_4:3-Patient_6:2 0.0028145252 -0.0737040311 7.933308e-02 1.0000000
Patient_5:3-Patient_6:2 0.0186891412 -0.0256613714 6.303965e-02 0.9925469
Patient_6:3-Patient_6:2 0.0086975973 -0.0368507902 5.424598e-02 0.9999999
Patient_7:3-Patient_6:2 NA NA NA NA
Patient_8:3-Patient_6:2 0.0117893441 -0.0362018156 5.978050e-02 0.9999940
Patient_9:3-Patient_6:2 0.0384218962 -0.0047833033 8.162710e-02 0.1543044
Patient_8:2-Patient_7:2 -0.0443897103 -0.0528087974 -3.597062e-02 0.0000000
Patient_9:2-Patient_7:2 0.0419907983 0.0286736769 5.530792e-02 0.0000000
Patient_4:3-Patient_7:2 0.0059919403 -0.0583011688 7.028505e-02 1.0000000
Patient_5:3-Patient_7:2 0.0218665564 0.0061986783 3.753443e-02 0.0001656
Patient_6:3-Patient_7:2 0.0118750124 -0.0069178061 3.066783e-02 0.7502012
Patient_7:3-Patient_7:2 NA NA NA NA
Patient_8:3-Patient_7:2 0.0149667592 -0.0091509901 3.908451e-02 0.7762006
Patient_9:3-Patient_7:2 0.0415993113 0.0295492620 5.364936e-02 0.0000000
Patient_9:2-Patient_8:2 0.0863805086 0.0714971201 1.012639e-01 0.0000000
Patient_4:3-Patient_8:2 0.0503816506 -0.0142540470 1.150173e-01 0.3659855
Patient_5:3-Patient_8:2 0.0662562667 0.0492371029 8.327543e-02 0.0000000
Patient_6:3-Patient_8:2 0.0562647227 0.0363313447 7.619810e-02 0.0000000
Patient_7:3-Patient_8:2 NA NA NA NA
Patient_8:3-Patient_8:2 0.0593564695 0.0343397678 8.437317e-02 0.0000000
Patient_9:3-Patient_8:2 0.0859890216 0.0722277274 9.975032e-02 0.0000000
Patient_4:3-Patient_9:2 -0.0359988580 -0.1014529496 2.945523e-02 0.9046785
Patient_5:3-Patient_9:2 -0.0201242419 -0.0400269209 -2.215630e-04 0.0440680
Patient_6:3-Patient_9:2 -0.0301157859 -0.0525613702 -7.670202e-03 0.0004125
Patient_7:3-Patient_9:2 NA NA NA NA
Patient_8:3-Patient_9:2 -0.0270240391 -0.0540850823 3.700418e-05 0.0507737
Patient_9:3-Patient_9:2 -0.0003914870 -0.0175914264 1.680845e-02 1.0000000
Patient_5:3-Patient_4:3 0.0158746161 -0.0500979145 8.184715e-02 0.9999956
Patient_6:3-Patient_4:3 0.0058830721 -0.0609006266 7.266677e-02 1.0000000
Patient_7:3-Patient_4:3 NA NA NA NA
Patient_8:3-Patient_4:3 0.0089748189 -0.0594982284 7.744787e-02 1.0000000
Patient_9:3-Patient_4:3 0.0356073710 -0.0296007272 1.008155e-01 0.9099638
Patient_6:3-Patient_5:3 -0.0099915440 -0.0339068306 1.392374e-02 0.9932265
Patient_7:3-Patient_5:3 NA NA NA NA
Patient_8:3-Patient_5:3 -0.0068997971 -0.0351917879 2.139219e-02 0.9999946
Patient_9:3-Patient_5:3 0.0197327549 0.0006546367 3.881087e-02 0.0336355
Patient_7:3-Patient_6:3 NA NA NA NA
Patient_8:3-Patient_6:3 0.0030917468 -0.0270433551 3.322685e-02 1.0000000
Patient_9:3-Patient_6:3 0.0297242989 0.0080065131 5.144208e-02 0.0002627
Patient_8:3-Patient_7:3 NA NA NA NA
Patient_9:3-Patient_7:3 NA NA NA NA
Patient_9:3-Patient_8:3 0.0266325521 0.0001720527 5.309305e-02 0.0464573
KEGG-PURINE-METABOLISM
Tukey multiple comparisons of means
95% family-wise confidence level
Fit: aov(formula = int.data[MAP_KEGG[i], x] ~ int.patient[x] * as.factor(int.time)[x])
$`int.patient[x]`
diff lwr upr p adj
Patient_5-Patient_4 0.011279873 0.005711023 0.016848724 0.0000001
Patient_6-Patient_4 0.002347888 -0.003313405 0.008009182 0.8455013
Patient_7-Patient_4 -0.018521820 -0.022060234 -0.014983406 0.0000000
Patient_8-Patient_4 -0.007714243 -0.012408646 -0.003019841 0.0000423
Patient_9-Patient_4 0.016191355 0.011120812 0.021261898 0.0000000
Patient_6-Patient_5 -0.008931985 -0.015630568 -0.002233402 0.0020182
Patient_7-Patient_5 -0.029801693 -0.034835692 -0.024767694 0.0000000
Patient_8-Patient_5 -0.018994117 -0.024898199 -0.013090035 0.0000000
Patient_9-Patient_5 0.004911481 -0.001295867 0.011118830 0.2127564
Patient_7-Patient_6 -0.020869708 -0.026005785 -0.015733631 0.0000000
Patient_8-Patient_6 -0.010062132 -0.016053486 -0.004070777 0.0000256
Patient_9-Patient_6 0.013843466 0.007553051 0.020133882 0.0000000
Patient_8-Patient_7 0.010807577 0.006762028 0.014853125 0.0000000
Patient_9-Patient_7 0.034713174 0.030236629 0.039189719 0.0000000
Patient_9-Patient_8 0.023905598 0.018469009 0.029342186 0.0000000
$`as.factor(int.time)[x]`
diff lwr upr p adj
2-1 -0.002318000 -0.004822102 0.0001861028 0.0764639
3-1 -0.001279108 -0.005189177 0.0026309612 0.7233633
3-2 0.001038892 -0.002459665 0.0045374488 0.7657483
$`int.patient[x]:as.factor(int.time)[x]`
diff lwr upr p adj
Patient_5:1-Patient_4:1 0.0112870177 0.0006849180 0.0218891174 0.0232973
Patient_6:1-Patient_4:1 0.0025370955 -0.0057813047 0.0108554958 0.9998683
Patient_7:1-Patient_4:1 -0.0126333473 -0.0262417403 0.0009750456 0.1065923
Patient_8:1-Patient_4:1 -0.0314339735 -0.0494275014 -0.0134404457 0.0000002
Patient_9:1-Patient_4:1 0.0017258302 -0.0122874653 0.0157391256 1.0000000
Patient_4:2-Patient_4:1 -0.0093873430 -0.0174734813 -0.0013012048 0.0065450
Patient_5:2-Patient_4:1 0.0088713722 -0.0026773065 0.0204200510 0.3938070
Patient_6:2-Patient_4:1 -0.0286780241 -0.0552843661 -0.0020716820 0.0197385
Patient_7:2-Patient_4:1 -0.0217249207 -0.0267211405 -0.0167287009 0.0000000
Patient_8:2-Patient_4:1 -0.0100341015 -0.0165521402 -0.0035160629 0.0000121
Patient_9:2-Patient_4:1 0.0149158873 0.0057115010 0.0241202736 0.0000025
Patient_4:3-Patient_4:1 -0.0145703831 -0.0552424701 0.0261017039 0.9989099
Patient_5:3-Patient_4:1 0.0050359933 -0.0055352608 0.0156072475 0.9732378
Patient_6:3-Patient_4:1 -0.0035333454 -0.0159620406 0.0088953498 0.9999504
Patient_7:3-Patient_4:1 NA NA NA NA
Patient_8:3-Patient_4:1 -0.0011556231 -0.0168119209 0.0145006746 1.0000000
Patient_9:3-Patient_4:1 0.0153642975 0.0068808092 0.0238477857 0.0000000
Patient_6:1-Patient_5:1 -0.0087499222 -0.0206777328 0.0031778884 0.4836616
Patient_7:1-Patient_5:1 -0.0239203651 -0.0399909980 -0.0078497322 0.0000315
Patient_8:1-Patient_5:1 -0.0427209913 -0.0626419332 -0.0228000493 0.0000000
Patient_9:1-Patient_5:1 -0.0095611876 -0.0259760994 0.0068537243 0.8532912
Patient_4:2-Patient_5:1 -0.0206743608 -0.0324413703 -0.0089073512 0.0000001
Patient_5:2-Patient_5:1 -0.0024156455 -0.0167839740 0.0119526830 1.0000000
Patient_6:2-Patient_5:1 -0.0399650418 -0.0679109596 -0.0120191240 0.0000906
Patient_7:2-Patient_5:1 -0.0330119384 -0.0429134078 -0.0231104691 0.0000000
Patient_8:2-Patient_5:1 -0.0213211193 -0.0320710825 -0.0105711560 0.0000000
Patient_9:2-Patient_5:1 0.0036288696 -0.0089328823 0.0161906214 0.9999379
Patient_4:3-Patient_5:1 -0.0258574008 -0.0674181461 0.0157033444 0.7726289
Patient_5:3-Patient_5:1 -0.0062510244 -0.0198461815 0.0073441327 0.9811836
Patient_6:3-Patient_5:1 -0.0148203631 -0.0299051020 0.0002643758 0.0607166
Patient_7:3-Patient_5:1 NA NA NA NA
Patient_8:3-Patient_5:1 -0.0124426409 -0.0302807053 0.0053954235 0.5811485
Patient_9:3-Patient_5:1 0.0040772797 -0.0079662436 0.0161208031 0.9994703
Patient_7:1-Patient_6:1 -0.0151704428 -0.0298352479 -0.0005056378 0.0335692
Patient_8:1-Patient_6:1 -0.0339710690 -0.0527762596 -0.0151658785 0.0000000
Patient_9:1-Patient_6:1 -0.0008112653 -0.0158525617 0.0142300310 1.0000000
Patient_4:2-Patient_6:1 -0.0119244385 -0.0216842428 -0.0021646343 0.0027213
Patient_5:2-Patient_6:1 0.0063342767 -0.0064422693 0.0191108227 0.9609146
Patient_6:2-Patient_6:1 -0.0312151196 -0.0583769602 -0.0040532790 0.0076964
Patient_7:2-Patient_6:1 -0.0242620162 -0.0316667687 -0.0168572637 0.0000000
Patient_8:2-Patient_6:1 -0.0125711970 -0.0210772522 -0.0040651418 0.0000382
Patient_9:2-Patient_6:1 0.0123787918 0.0016741725 0.0230834111 0.0069700
Patient_4:3-Patient_6:1 -0.0171074786 -0.0581451054 0.0239301481 0.9933906
Patient_5:3-Patient_6:1 0.0024988978 -0.0094015039 0.0143992996 0.9999994
Patient_6:3-Patient_6:1 -0.0060704409 -0.0196476502 0.0075067684 0.9858966
Patient_7:3-Patient_6:1 NA NA NA NA
Patient_8:3-Patient_6:1 -0.0036927187 -0.0202754749 0.0128900376 0.9999986
Patient_9:3-Patient_6:1 0.0128272020 0.0027357343 0.0229186697 0.0012842
Patient_8:1-Patient_7:1 -0.0188006262 -0.0404715230 0.0028702706 0.1869793
Patient_9:1-Patient_7:1 0.0143591775 -0.0041403677 0.0328587227 0.3739691
Patient_4:2-Patient_7:1 0.0032460043 -0.0112883122 0.0177803208 0.9999986
Patient_5:2-Patient_7:1 0.0215047196 0.0047944621 0.0382149770 0.0010017
Patient_6:2-Patient_7:1 -0.0160446767 -0.0452638170 0.0131744636 0.9058675
Patient_7:2-Patient_7:1 -0.0090915734 -0.0221614982 0.0039783515 0.5863568
Patient_8:2-Patient_7:1 0.0025992458 -0.0111246586 0.0163231502 0.9999999
Patient_9:2-Patient_7:1 0.0275492346 0.0123643260 0.0427341433 0.0000000
Patient_4:3-Patient_7:1 -0.0019370358 -0.0443643782 0.0404903067 1.0000000
Patient_5:3-Patient_7:1 0.0176693406 0.0016190404 0.0337196409 0.0147020
Patient_6:3-Patient_7:1 0.0091000019 -0.0082301218 0.0264301257 0.9348505
Patient_7:3-Patient_7:1 NA NA NA NA
Patient_8:3-Patient_7:1 0.0114777242 -0.0082954997 0.0312509480 0.8568528
Patient_9:3-Patient_7:1 0.0279976448 0.0132385698 0.0427567199 0.0000000
Patient_9:1-Patient_8:1 0.0331598037 0.0112323812 0.0550872262 0.0000202
Patient_4:2-Patient_8:1 0.0220466305 0.0033430201 0.0407502409 0.0050918
Patient_5:2-Patient_8:1 0.0403053458 0.0198649106 0.0607457809 0.0000000
Patient_6:2-Patient_8:1 0.0027559495 -0.0287454290 0.0342573279 1.0000000
Patient_7:2-Patient_8:1 0.0097090528 -0.0078807630 0.0272988687 0.9019341
Patient_8:2-Patient_8:1 0.0213998720 0.0033188256 0.0394809183 0.0047538
Patient_9:2-Patient_8:1 0.0463498608 0.0271363204 0.0655634013 0.0000000
Patient_4:3-Patient_8:1 0.0168635904 -0.0271666046 0.0608937854 0.9975253
Patient_5:3-Patient_8:1 0.0364699668 0.0165654241 0.0563745096 0.0000000
Patient_6:3-Patient_8:1 0.0279006281 0.0069504044 0.0488508519 0.0004862
Patient_7:3-Patient_8:1 NA NA NA NA
Patient_8:3-Patient_8:1 0.0302783504 0.0072661999 0.0532905008 0.0006313
Patient_9:3-Patient_8:1 0.0467982710 0.0279194739 0.0656770682 0.0000000
Patient_4:2-Patient_9:1 -0.0111131732 -0.0260272754 0.0038009290 0.4529681
Patient_5:2-Patient_9:1 0.0071455421 -0.0098960774 0.0241871616 0.9929485
Patient_6:2-Patient_9:1 -0.0304038542 -0.0598137548 -0.0009939537 0.0338423
Patient_7:2-Patient_9:1 -0.0234507509 -0.0369417489 -0.0099597529 0.0000002
Patient_8:2-Patient_9:1 -0.0117599317 -0.0258854279 0.0023655644 0.2493659
Patient_9:2-Patient_9:1 0.0131900571 -0.0023587544 0.0287388687 0.2197781
Patient_4:3-Patient_9:1 -0.0162962133 -0.0588551545 0.0262627279 0.9975324
Patient_5:3-Patient_9:1 0.0033101631 -0.0130848431 0.0197051694 0.9999997
Patient_6:3-Patient_9:1 -0.0052591756 -0.0229090277 0.0123906765 0.9999044
Patient_7:3-Patient_9:1 NA NA NA NA
Patient_8:3-Patient_9:1 -0.0028814533 -0.0229354921 0.0171725855 1.0000000
Patient_9:3-Patient_9:1 0.0136384673 -0.0014947540 0.0287716886 0.1382690
Patient_5:2-Patient_4:2 0.0182587153 0.0056321569 0.0308852737 0.0000681
Patient_6:2-Patient_4:2 -0.0192906810 -0.0463822929 0.0078009308 0.5417331
Patient_7:2-Patient_4:2 -0.0123375777 -0.0194804208 -0.0051947345 0.0000003
Patient_8:2-Patient_4:2 -0.0006467585 -0.0089258179 0.0076323009 1.0000000
Patient_9:2-Patient_4:2 0.0243032303 0.0137780832 0.0348283775 0.0000000
Patient_4:3-Patient_4:2 -0.0051830401 -0.0461742179 0.0358081377 1.0000000
Patient_5:3-Patient_4:2 0.0144233364 0.0026841111 0.0261625617 0.0024567
Patient_6:3-Patient_4:2 0.0058539976 -0.0075821648 0.0192901601 0.9892767
Patient_7:3-Patient_4:2 NA NA NA NA
Patient_8:3-Patient_4:2 0.0082317199 -0.0082357527 0.0246991925 0.9578346
Patient_9:3-Patient_4:2 0.0247516405 0.0148507532 0.0346525278 0.0000000
Patient_6:2-Patient_5:2 -0.0375493963 -0.0658679729 -0.0092308197 0.0005346
Patient_7:2-Patient_5:2 -0.0305962929 -0.0415053056 -0.0196872802 0.0000000
Patient_8:2-Patient_5:2 -0.0189054738 -0.0305900437 -0.0072209039 0.0000026
Patient_9:2-Patient_5:2 0.0060445151 -0.0073257905 0.0194148207 0.9841759
Patient_4:3-Patient_5:2 -0.0234417553 -0.0652539905 0.0183704798 0.8893337
Patient_5:3-Patient_5:2 -0.0038353789 -0.0181809622 0.0105102044 0.9999793
Patient_6:3-Patient_5:2 -0.0124047176 -0.0281691336 0.0033596983 0.3482491
Patient_7:3-Patient_5:2 NA NA NA NA
Patient_8:3-Patient_5:2 -0.0100269954 -0.0284434012 0.0083894104 0.9120560
Patient_9:3-Patient_5:2 0.0064929252 -0.0063917136 0.0193775641 0.9546217
Patient_7:2-Patient_6:2 0.0069531034 -0.0193818926 0.0332880994 0.9999827
Patient_8:2-Patient_6:2 0.0186439225 -0.0080216851 0.0453095301 0.5766980
Patient_9:2-Patient_6:2 0.0435939114 0.0161477727 0.0710400501 0.0000047
Patient_4:3-Patient_6:2 0.0141076410 -0.0340876748 0.0623029567 0.9999253
Patient_5:3-Patient_6:2 0.0337140174 0.0057797872 0.0616482476 0.0033900
Patient_6:3-Patient_6:2 0.0251446787 -0.0035440345 0.0538333919 0.1730271
Patient_7:3-Patient_6:2 NA NA NA NA
Patient_8:3-Patient_6:2 0.0275224009 -0.0027048957 0.0577496975 0.1266962
Patient_9:3-Patient_6:2 0.0440423215 0.0168294684 0.0712551746 0.0000026
Patient_8:2-Patient_7:2 0.0116908192 0.0063880458 0.0169935925 0.0000000
Patient_9:2-Patient_7:2 0.0366408080 0.0282530011 0.0450286149 0.0000000
Patient_4:3-Patient_7:2 0.0071545376 -0.0333405638 0.0476496390 1.0000000
Patient_5:3-Patient_7:2 0.0267609140 0.0168924799 0.0366293481 0.0000000
Patient_6:3-Patient_7:2 0.0181915753 0.0063548933 0.0300282574 0.0000127
Patient_7:3-Patient_7:2 NA NA NA NA
Patient_8:3-Patient_7:2 0.0205692975 0.0053787006 0.0357598945 0.0003358
Patient_9:3-Patient_7:2 0.0370892182 0.0294994784 0.0446789580 0.0000000
Patient_9:2-Patient_8:2 0.0249499889 0.0155756665 0.0343243112 0.0000000
Patient_4:3-Patient_8:2 -0.0045362816 -0.0452471628 0.0361745997 1.0000000
Patient_5:3-Patient_8:2 0.0150700949 0.0043505516 0.0257896381 0.0001387
Patient_6:3-Patient_8:2 0.0065007562 -0.0060543088 0.0190558211 0.9422695
Patient_7:3-Patient_8:2 NA NA NA NA
Patient_8:3-Patient_8:2 0.0088784784 -0.0068783249 0.0246352817 0.8850160
Patient_9:3-Patient_8:2 0.0253983990 0.0167308293 0.0340659687 0.0000000
Patient_4:3-Patient_9:2 -0.0294862704 -0.0707126182 0.0117400774 0.5331178
Patient_5:3-Patient_9:2 -0.0098798940 -0.0224156232 0.0026558352 0.3452808
Patient_6:3-Patient_9:2 -0.0184492327 -0.0325866142 -0.0043118512 0.0007510
Patient_7:3-Patient_9:2 NA NA NA NA
Patient_8:3-Patient_9:2 -0.0160715105 -0.0331159450 0.0009729241 0.0921242
Patient_9:3-Patient_9:2 0.0004484102 -0.0103849949 0.0112818152 1.0000000
Patient_5:3-Patient_4:3 0.0196063764 -0.0219465109 0.0611592637 0.9756347
Patient_6:3-Patient_4:3 0.0110370377 -0.0310267649 0.0531008403 0.9999842
Patient_7:3-Patient_4:3 NA NA NA NA
Patient_8:3-Patient_4:3 0.0134147599 -0.0297130812 0.0565426011 0.9998279
Patient_9:3-Patient_4:3 0.0299346806 -0.0111367280 0.0710060891 0.4963357
Patient_6:3-Patient_5:3 -0.0085693387 -0.0236324142 0.0064937368 0.8764315
Patient_7:3-Patient_5:3 NA NA NA NA
Patient_8:3-Patient_5:3 -0.0061916165 -0.0240113650 0.0116281321 0.9992598
Patient_9:3-Patient_5:3 0.0103283042 -0.0016880743 0.0223446826 0.2002198
Patient_7:3-Patient_6:3 NA NA NA NA
Patient_8:3-Patient_6:3 0.0023777222 -0.0166029123 0.0213583568 1.0000000
Patient_9:3-Patient_6:3 0.0188976429 0.0052186662 0.0325766195 0.0002111
Patient_8:3-Patient_7:3 NA NA NA NA
Patient_9:3-Patient_7:3 NA NA NA NA
Patient_9:3-Patient_8:3 0.0165199206 -0.0001462606 0.0331861018 0.0551455
KEGG-PYRIMIDINE-METABOLISM
Tukey multiple comparisons of means
95% family-wise confidence level
Fit: aov(formula = int.data[MAP_KEGG[i], x] ~ int.patient[x] * as.factor(int.time)[x])
$`int.patient[x]`
diff lwr upr p adj
Patient_5-Patient_4 0.030188040 0.0203013301 0.040074750 0.0000000
Patient_6-Patient_4 0.005764627 -0.0042862027 0.015815456 0.5752087
[truncated: 535 more rows]

## Sheet: Supp Fig 8b
Supplementary Figure 8b
KEGG-B-CELL-RECEPTOR-SIGNALING-PATHWAY
Tukey multiple comparisons of means
95% family-wise confidence level
Fit: aov(formula = int.data[CDR_KEGG[i], x] ~ int.patient[x] + as.factor(int.time)[x] + int.phase[x])
$`int.patient[x]`
diff lwr upr p adj
Patient_5-Patient_4 -0.0464826984 -0.055962607 -0.037002790 0.0000000
Patient_6-Patient_4 -0.0147468281 -0.024980963 -0.004512693 0.0005783
Patient_7-Patient_4 0.0009935927 -0.030936867 0.032924052 0.9999992
Patient_8-Patient_4 -0.0555731297 -0.071137015 -0.040009245 0.0000000
Patient_9-Patient_4 0.0023858303 -0.007456111 0.012227772 0.9829924
Patient_6-Patient_5 0.0317358703 0.027146205 0.036325536 0.0000000
Patient_7-Patient_5 0.0474762911 0.016884107 0.078068475 0.0001436
Patient_8-Patient_5 -0.0090904312 -0.021682573 0.003501711 0.3097916
Patient_9-Patient_5 0.0488685287 0.045236541 0.052500516 0.0000000
Patient_7-Patient_6 0.0157404208 -0.015093823 0.046574665 0.6928940
Patient_8-Patient_6 -0.0408263015 -0.053995617 -0.027656986 0.0000000
Patient_9-Patient_6 0.0171326584 0.011835472 0.022429845 0.0000000
Patient_8-Patient_7 -0.0565667223 -0.089555320 -0.023578124 0.0000155
Patient_9-Patient_7 0.0013922377 -0.029314063 0.032098538 0.9999950
Patient_9-Patient_8 0.0579589600 0.045092057 0.070825863 0.0000000
$`as.factor(int.time)[x]`
diff lwr upr p adj
2-1 -0.009463080 -0.01230661 -0.0066195492 0.0000000
3-1 -0.012910279 -0.01570446 -0.0101160985 0.0000000
3-2 -0.003447199 -0.00646998 -0.0004244189 0.0205696
$`int.phase[x]`
diff lwr upr p adj
G2M-G1 -0.023925934 -0.046425949 -0.001425920 0.0339513
S-G1 -0.009018475 -0.012408518 -0.005628432 0.0000000
S-G2M 0.014907460 -0.007776787 0.037591706 0.2720067
KEGG-CHEMOKINE-SIGNALING-PATHWAY
Tukey multiple comparisons of means
95% family-wise confidence level
Fit: aov(formula = int.data[CDR_KEGG[i], x] ~ int.patient[x] + as.factor(int.time)[x] + int.phase[x])
$`int.patient[x]`
diff lwr upr p adj
Patient_5-Patient_4 -0.0264602314 -0.0313116940 -0.021608769 0.0000000
Patient_6-Patient_4 0.0004407741 -0.0047966733 0.005678222 0.9998921
Patient_7-Patient_4 0.0001733452 -0.0161674698 0.016514160 1.0000000
Patient_8-Patient_4 -0.0304972249 -0.0384622392 -0.022532211 0.0000000
Patient_9-Patient_4 0.0149250958 0.0098883582 0.019961833 0.0000000
Patient_6-Patient_5 0.0269010055 0.0245521862 0.029249825 0.0000000
Patient_7-Patient_5 0.0266335766 0.0109776407 0.042289513 0.0000188
Patient_8-Patient_5 -0.0040369935 -0.0104811808 0.002407194 0.4750000
Patient_9-Patient_5 0.0413853272 0.0395266119 0.043244043 0.0000000
Patient_7-Patient_6 -0.0002674289 -0.0160472419 0.015512384 1.0000000
Patient_8-Patient_6 -0.0309379990 -0.0376775625 -0.024198436 0.0000000
Patient_9-Patient_6 0.0144843217 0.0117734199 0.017195223 0.0000000
Patient_8-Patient_7 -0.0306705701 -0.0475529010 -0.013788239 0.0000034
Patient_9-Patient_7 0.0147517506 -0.0009625858 0.030466087 0.0802049
Patient_9-Patient_8 0.0454223207 0.0388375211 0.052007120 0.0000000
$`as.factor(int.time)[x]`
diff lwr upr p adj
2-1 -0.003630010 -0.005085223 -0.0021747973 0.0000000
3-1 -0.005305588 -0.006735546 -0.0038756312 0.0000000
3-2 -0.001675578 -0.003222524 -0.0001286324 0.0299479
$`int.phase[x]`
diff lwr upr p adj
G2M-G1 -0.002677046 -0.014191713 0.008837620 0.8490209
S-G1 -0.004829310 -0.006564207 -0.003094413 0.0000000
S-G2M -0.002152264 -0.013761213 0.009456685 0.9011304
KEGG-ENDOCYTOSIS
Tukey multiple comparisons of means
95% family-wise confidence level
Fit: aov(formula = int.data[CDR_KEGG[i], x] ~ int.patient[x] + as.factor(int.time)[x] + int.phase[x])
$`int.patient[x]`
diff lwr upr p adj
Patient_5-Patient_4 -0.021016968 -0.030324210 -0.011709725 0.0000000
Patient_6-Patient_4 -0.027596736 -0.037644468 -0.017549005 0.0000000
Patient_7-Patient_4 -0.003463380 -0.034812262 0.027885502 0.9995891
Patient_8-Patient_4 -0.061230015 -0.076510422 -0.045949609 0.0000000
Patient_9-Patient_4 0.011600289 0.001937608 0.021262971 0.0082132
Patient_6-Patient_5 -0.006579768 -0.011085839 -0.002073698 0.0004575
Patient_7-Patient_5 0.017553588 -0.012481394 0.047588571 0.5544555
Patient_8-Patient_5 -0.040213048 -0.052575838 -0.027850257 0.0000000
Patient_9-Patient_5 0.032617257 0.029051422 0.036183092 0.0000000
Patient_7-Patient_6 0.024133357 -0.006139276 0.054405990 0.2054726
Patient_8-Patient_6 -0.033633279 -0.046562731 -0.020703827 0.0000000
Patient_9-Patient_6 0.039197026 0.033996322 0.044397729 0.0000000
Patient_8-Patient_7 -0.057766636 -0.090154384 -0.025378888 0.0000057
Patient_9-Patient_7 0.015063669 -0.015083351 0.045210689 0.7121465
Patient_9-Patient_8 0.072830305 0.060197758 0.085462851 0.0000000
$`as.factor(int.time)[x]`
diff lwr upr p adj
2-1 -0.015134221 -0.017925961 -0.012342482 0.0000000
3-1 -0.013867423 -0.016610711 -0.011124135 0.0000000
3-2 0.001266798 -0.001700926 0.004234522 0.5764366
$`int.phase[x]`
diff lwr upr p adj
G2M-G1 -0.02685904 -0.048949244 -0.004768839 0.0121889
S-G1 -0.01093757 -0.014265869 -0.007609275 0.0000000
S-G2M 0.01592147 -0.006349609 0.038192548 0.2145345
KEGG-FC-EPSILON-RI-SIGNALING-PATHWAY
Tukey multiple comparisons of means
95% family-wise confidence level
Fit: aov(formula = int.data[CDR_KEGG[i], x] ~ int.patient[x] + as.factor(int.time)[x] + int.phase[x])
$`int.patient[x]`
diff lwr upr p adj
Patient_5-Patient_4 -0.024577075 -0.032133723 -0.017020427 0.0000000
Patient_6-Patient_4 -0.017502727 -0.025660585 -0.009344868 0.0000000
Patient_7-Patient_4 -0.010480084 -0.035932570 0.014972402 0.8494636
Patient_8-Patient_4 -0.032155092 -0.044561414 -0.019748770 0.0000000
Patient_9-Patient_4 0.001296201 -0.006549032 0.009141433 0.9971264
Patient_6-Patient_5 0.007074348 0.003415822 0.010732874 0.0000006
Patient_7-Patient_5 0.014096991 -0.010288726 0.038482707 0.5665683
Patient_8-Patient_5 -0.007578017 -0.017615496 0.002459462 0.2607302
Patient_9-Patient_5 0.025873276 0.022978137 0.028768414 0.0000000
Patient_7-Patient_6 0.007022643 -0.017556025 0.031601311 0.9649687
Patient_8-Patient_6 -0.014652365 -0.025149922 -0.004154808 0.0009894
Patient_9-Patient_6 0.018798927 0.014576422 0.023021433 0.0000000
Patient_8-Patient_7 -0.021675008 -0.047970960 0.004620944 0.1745449
Patient_9-Patient_7 0.011776285 -0.012700397 0.036252966 0.7441983
Patient_9-Patient_8 0.033451292 0.023194796 0.043707789 0.0000000
$`as.factor(int.time)[x]`
diff lwr upr p adj
2-1 -0.007447183 -0.0097138252 -0.005180541 0.0000000
3-1 -0.004372458 -0.0065997625 -0.002145154 0.0000127
3-2 0.003074725 0.0006651986 0.005484251 0.0078494
$`int.phase[x]`
diff lwr upr p adj
G2M-G1 -0.011593252 -0.029528518 0.006342015 0.2837173
S-G1 -0.005779635 -0.008481914 -0.003077356 0.0000016
S-G2M 0.005813617 -0.012268505 0.023895739 0.7313787
KEGG-FC-GAMMA-R-MEDIATED-PHAGOCYTOSIS
Tukey multiple comparisons of means
95% family-wise confidence level
Fit: aov(formula = int.data[CDR_KEGG[i], x] ~ int.patient[x] + as.factor(int.time)[x] + int.phase[x])
$`int.patient[x]`
diff lwr upr p adj
Patient_5-Patient_4 -0.0289955274 -0.037399877 -0.020591178 0.0000000
Patient_6-Patient_4 -0.0281080159 -0.037181020 -0.019035012 0.0000000
Patient_7-Patient_4 0.0051041197 -0.023203616 0.033411855 0.9956537
Patient_8-Patient_4 -0.0514697061 -0.065267764 -0.037671648 0.0000000
Patient_9-Patient_4 0.0155448989 0.006819591 0.024270206 0.0000058
Patient_6-Patient_5 0.0008875115 -0.003181426 0.004956449 0.9894656
Patient_7-Patient_5 0.0340996471 0.006978350 0.061220944 0.0045975
Patient_8-Patient_5 -0.0224741787 -0.033637658 -0.011310700 0.0000001
Patient_9-Patient_5 0.0445404264 0.041320512 0.047760340 0.0000000
Patient_7-Patient_6 0.0332121356 0.005876243 0.060548029 0.0071062
Patient_8-Patient_6 -0.0233616902 -0.035036859 -0.011686521 0.0000002
Patient_9-Patient_6 0.0436529149 0.038956730 0.048349100 0.0000000
Patient_8-Patient_7 -0.0565738258 -0.085819647 -0.027328005 0.0000005
Patient_9-Patient_7 0.0104407793 -0.016781686 0.037663245 0.8842285
Patient_9-Patient_8 0.0670146050 0.055607538 0.078421672 0.0000000
$`as.factor(int.time)[x]`
diff lwr upr p adj
2-1 -0.008512707 -0.011033620 -0.005991793 0.0000000
3-1 -0.008880072 -0.011357234 -0.006402909 0.0000000
3-2 -0.000367365 -0.003047191 0.002312461 0.9446613
$`int.phase[x]`
diff lwr upr p adj
G2M-G1 -0.022772831 -0.042720069 -0.002825593 0.0203979
S-G1 -0.009914012 -0.012919432 -0.006908592 0.0000000
S-G2M 0.012858819 -0.007251748 0.032969386 0.2914714
KEGG-GNRH-SIGNALING-PATHWAY
Tukey multiple comparisons of means
95% family-wise confidence level
Fit: aov(formula = int.data[CDR_KEGG[i], x] ~ int.patient[x] + as.factor(int.time)[x] + int.phase[x])
$`int.patient[x]`
diff lwr upr p adj
Patient_5-Patient_4 -0.019772259 -0.026979563 -0.012564956 0.0000000
Patient_6-Patient_4 -0.034214705 -0.041995426 -0.026433985 0.0000000
Patient_7-Patient_4 -0.011915593 -0.036191410 0.012360223 0.7275713
Patient_8-Patient_4 -0.042712989 -0.054545767 -0.030880212 0.0000000
Patient_9-Patient_4 0.009103640 0.001621093 0.016586187 0.0069863
Patient_6-Patient_5 -0.014442446 -0.017931838 -0.010953054 0.0000000
Patient_7-Patient_5 0.007856666 -0.015401698 0.031115030 0.9295566
Patient_8-Patient_5 -0.022940730 -0.032514176 -0.013367284 0.0000000
Patient_9-Patient_5 0.028875899 0.026114603 0.031637195 0.0000000
Patient_7-Patient_6 0.022299112 -0.001143283 0.045741507 0.0730682
Patient_8-Patient_6 -0.008498284 -0.018510539 0.001513971 0.1495301
Patient_9-Patient_6 0.043318345 0.039291046 0.047345645 0.0000000
Patient_8-Patient_7 -0.030797396 -0.055877685 -0.005717107 0.0062284
Patient_9-Patient_7 0.021019233 -0.002325890 0.044364357 0.1057237
Patient_9-Patient_8 0.051816629 0.042034290 0.061598968 0.0000000
$`as.factor(int.time)[x]`
diff lwr upr p adj
2-1 -0.008122153 -0.010284009 -0.005960298 0.0000000
3-1 -0.007213896 -0.009338232 -0.005089560 0.0000000
3-2 0.000908257 -0.001389877 0.003206391 0.6235119
$`int.phase[x]`
diff lwr upr p adj
G2M-G1 -0.004963794 -0.022069912 0.012142325 0.7750119
S-G1 -0.006762849 -0.009340202 -0.004185496 0.0000000
S-G2M -0.001799055 -0.019045240 0.015447129 0.9675694
KEGG-LEUKOCYTE-TRANSENDOTHELIAL-MIGRATION
Tukey multiple comparisons of means
95% family-wise confidence level
Fit: aov(formula = int.data[CDR_KEGG[i], x] ~ int.patient[x] + as.factor(int.time)[x] + int.phase[x])
$`int.patient[x]`
diff lwr upr p adj
Patient_5-Patient_4 -0.007609532 -0.0141002083 -0.001118855 0.0108309
Patient_6-Patient_4 -0.002552707 -0.0095597848 0.004454371 0.9049636
Patient_7-Patient_4 0.002048948 -0.0198131075 0.023911003 0.9998167
Patient_8-Patient_4 -0.031952818 -0.0426090544 -0.021296582 0.0000000
Patient_9-Patient_4 0.022487446 0.0157488937 0.029225998 0.0000000
Patient_6-Patient_5 0.005056825 0.0019143858 0.008199264 0.0000672
Patient_7-Patient_5 0.009658480 -0.0112872896 0.030604249 0.7771250
Patient_8-Patient_5 -0.024343286 -0.0329648380 -0.015721735 0.0000000
Patient_9-Patient_5 0.030096978 0.0276102391 0.032583716 0.0000000
Patient_7-Patient_6 0.004601655 -0.0165098472 0.025713156 0.9894987
Patient_8-Patient_6 -0.029400111 -0.0384168410 -0.020383382 0.0000000
Patient_9-Patient_6 0.025040153 0.0214132906 0.028667015 0.0000000
Patient_8-Patient_7 -0.034001766 -0.0565883048 -0.011415227 0.0002608
Patient_9-Patient_7 0.020438498 -0.0005854037 0.041462400 0.0622773
Patient_9-Patient_8 0.054440264 0.0456305902 0.063249938 0.0000000
$`as.factor(int.time)[x]`
diff lwr upr p adj
2-1 -0.0070082035 -0.008955104 -0.005061303 0.0000000
3-1 -0.0077133588 -0.009626471 -0.005800247 0.0000000
3-2 -0.0007051553 -0.002774784 0.001364473 0.7038032
$`int.phase[x]`
diff lwr upr p adj
G2M-G1 -0.0058579364 -0.021263182 0.009547309 0.6457360
S-G1 -0.0064481119 -0.008769197 -0.004127027 0.0000000
S-G2M -0.0005901755 -0.016121560 0.014941209 0.9956345
KEGG-LYSOSOME
Tukey multiple comparisons of means
95% family-wise confidence level
Fit: aov(formula = int.data[CDR_KEGG[i], x] ~ int.patient[x] + as.factor(int.time)[x] + int.phase[x])
$`int.patient[x]`
diff lwr upr p adj
Patient_5-Patient_4 -0.031173461 -0.042306897 -0.020040025 0.0000000
Patient_6-Patient_4 -0.013887764 -0.025906982 -0.001868547 0.0127447
Patient_7-Patient_4 -0.016543787 -0.054043698 0.020956124 0.8080000
Patient_8-Patient_4 -0.062789968 -0.081068574 -0.044511361 0.0000000
Patient_9-Patient_4 0.001109632 -0.010448984 0.012668248 0.9997937
Patient_6-Patient_5 0.017285697 0.011895481 0.022675912 0.0000000
Patient_7-Patient_5 0.014629675 -0.021298534 0.050557883 0.8554231
Patient_8-Patient_5 -0.031616506 -0.046405025 -0.016827987 0.0000000
Patient_9-Patient_5 0.032283093 0.028017599 0.036548588 0.0000000
Patient_7-Patient_6 -0.002656022 -0.038868511 0.033556467 0.9999454
Patient_8-Patient_6 -0.048902203 -0.064368569 -0.033435837 0.0000000
Patient_9-Patient_6 0.014997396 0.008776252 0.021218541 0.0000000
Patient_8-Patient_7 -0.046246181 -0.084988796 -0.007503566 0.0087910
Patient_9-Patient_7 0.017653419 -0.018408810 0.053715648 0.7298440
Patient_9-Patient_8 0.063899600 0.048788395 0.079010804 0.0000000
$`as.factor(int.time)[x]`
diff lwr upr p adj
2-1 -0.010915606 -0.0142551177 -0.007576094 0.0000000
3-1 -0.007254435 -0.0105359896 -0.003972881 0.0000007
3-2 0.003661170 0.0001111431 0.007211198 0.0414150
$`int.phase[x]`
diff lwr upr p adj
G2M-G1 -0.03438517 -0.060809739 -0.007960605 0.0064903
S-G1 -0.01344107 -0.017422423 -0.009459725 0.0000000
S-G2M 0.02094410 -0.005696835 0.047585031 0.1557913
KEGG-MAPK-SIGNALING-PATHWAY
Tukey multiple comparisons of means
95% family-wise confidence level
Fit: aov(formula = int.data[CDR_KEGG[i], x] ~ int.patient[x] + as.factor(int.time)[x] + int.phase[x])
$`int.patient[x]`
diff lwr upr p adj
Patient_5-Patient_4 -0.026843555 -0.032205774 -0.021481336 0.0000000
Patient_6-Patient_4 -0.018681036 -0.024469876 -0.012892197 0.0000000
Patient_7-Patient_4 -0.003114525 -0.021175681 0.014946631 0.9964794
Patient_8-Patient_4 -0.022914360 -0.031717921 -0.014110798 0.0000000
Patient_9-Patient_4 0.008881903 0.003314904 0.014448902 0.0000809
Patient_6-Patient_5 0.008162519 0.005566419 0.010758619 0.0000000
Patient_7-Patient_5 0.023729030 0.006424857 0.041033204 0.0013144
Patient_8-Patient_5 0.003929195 -0.003193428 0.011051819 0.6167784
Patient_9-Patient_5 0.035725458 0.033671059 0.037779857 0.0000000
Patient_7-Patient_6 0.015566511 -0.001874581 0.033007603 0.1116562
Patient_8-Patient_6 -0.004233323 -0.011682420 0.003215773 0.5852047
Patient_9-Patient_6 0.027562939 0.024566637 0.030559241 0.0000000
Patient_8-Patient_7 -0.019799835 -0.038459516 -0.001140153 0.0300513
Patient_9-Patient_7 0.011996428 -0.005372294 0.029365150 0.3604194
Patient_9-Patient_8 0.031796263 0.024518223 0.039074302 0.0000000
$`as.factor(int.time)[x]`
diff lwr upr p adj
2-1 -7.200167e-03 -0.008808583 -0.005591751 0.0000000
3-1 -7.204597e-03 -0.008785099 -0.005624096 0.0000000
3-2 -4.430298e-06 -0.001714237 0.001705376 0.9999797
$`int.phase[x]`
diff lwr upr p adj
G2M-G1 -0.004537381 -0.017264297 0.008189535 0.6807607
S-G1 -0.005710456 -0.007628001 -0.003792911 0.0000000
S-G2M -0.001173075 -0.014004200 0.011658050 0.9749943
KEGG-NATURAL-KILLER-CELL-MEDIATED-CYTOTOXICITY
Tukey multiple comparisons of means
95% family-wise confidence level
Fit: aov(formula = int.data[CDR_KEGG[i], x] ~ int.patient[x] + as.factor(int.time)[x] + int.phase[x])
$`int.patient[x]`
diff lwr upr p adj
Patient_5-Patient_4 -0.0191284246 -0.0243343249 -0.013922524 0.0000000
Patient_6-Patient_4 -0.0164780972 -0.0220981815 -0.010858013 0.0000000
Patient_7-Patient_4 0.0100649085 -0.0074697320 0.027599549 0.5743487
Patient_8-Patient_4 -0.0319226296 -0.0404695511 -0.023375708 0.0000000
Patient_9-Patient_4 -0.0182550328 -0.0236597439 -0.012850322 0.0000000
Patient_6-Patient_5 0.0026503274 0.0001299083 0.005170746 0.0326226
Patient_7-Patient_5 0.0291933331 0.0123936074 0.045993059 0.0000111
Patient_8-Patient_5 -0.0127942050 -0.0197091910 -0.005879219 0.0000021
Patient_9-Patient_5 0.0008733917 -0.0011211174 0.002867901 0.8128578
Patient_7-Patient_6 0.0265430057 0.0096103528 0.043475659 0.0001170
Patient_8-Patient_6 -0.0154445324 -0.0226764741 -0.008212591 0.0000000
Patient_9-Patient_6 -0.0017769357 -0.0046858902 0.001132019 0.5042887
Patient_8-Patient_7 -0.0419875381 -0.0601032565 -0.023871820 0.0000000
Patient_9-Patient_7 -0.0283199414 -0.0451823341 -0.011457549 0.0000255
Patient_9-Patient_8 0.0136675967 0.0066017255 0.020733468 0.0000005
$`as.factor(int.time)[x]`
diff lwr upr p adj
2-1 -0.004703314 -6.264841e-03 -0.003141786 0.0000000
3-1 -0.002992976 -4.527403e-03 -0.001458549 0.0000147
3-2 0.001710338 5.037528e-05 0.003370301 0.0416584
$`int.phase[x]`
diff lwr upr p adj
G2M-G1 -0.003368832 -0.015724736 0.0089870713 0.7984811
S-G1 -0.002195107 -0.004056752 -0.0003334621 0.0157898
S-G2M 0.001173725 -0.011283349 0.0136307993 0.9734616
KEGG-NOD-LIKE-RECEPTOR-SIGNALING-PATHWAY
Tukey multiple comparisons of means
95% family-wise confidence level
Fit: aov(formula = int.data[CDR_KEGG[i], x] ~ int.patient[x] + as.factor(int.time)[x] + int.phase[x])
$`int.patient[x]`
diff lwr upr p adj
Patient_5-Patient_4 -0.025415470 -0.034643347 -0.0161875933 0.0000000
Patient_6-Patient_4 -0.001224584 -0.011186635 0.0087374677 0.9993083
Patient_7-Patient_4 0.020738109 -0.010343451 0.0518196694 0.4008917
Patient_8-Patient_4 -0.032368671 -0.047518777 -0.0172185656 0.0000000
Patient_9-Patient_4 -0.008512723 -0.018093008 0.0010675619 0.1147396
Patient_6-Patient_5 0.024190886 0.019723241 0.0286585319 0.0000000
Patient_7-Patient_5 0.046153579 0.016374715 0.0759324438 0.0001475
Patient_8-Patient_5 -0.006953201 -0.019210570 0.0053041677 0.5871706
Patient_9-Patient_5 0.016902747 0.013367319 0.0204381748 0.0000000
Patient_7-Patient_6 0.021962693 -0.008051796 0.0519771815 0.2947024
Patient_8-Patient_6 -0.031144087 -0.043963286 -0.0183248892 0.0000000
Patient_9-Patient_6 -0.007288139 -0.012444495 -0.0021317835 0.0008039
Patient_8-Patient_7 -0.053106780 -0.085218348 -0.0209952130 0.0000365
Patient_9-Patient_7 -0.029250832 -0.059140779 0.0006391145 0.0592248
Patient_9-Patient_8 0.023855948 0.011331123 0.0363807729 0.0000009
$`as.factor(int.time)[x]`
diff lwr upr p adj
2-1 -0.008879526 -0.011647459 -0.0061115925 0.0000000
3-1 -0.001916048 -0.004635943 0.0008038472 0.2242674
3-2 0.006963478 0.004021060 0.0099058948 0.0000001
$`int.phase[x]`
diff lwr upr p adj
G2M-G1 -0.0058443101 -0.02774614 0.016057522 0.8060853
S-G1 -0.0048902040 -0.00819012 -0.001590288 0.0014982
S-G2M 0.0009541061 -0.02112706 0.023035272 0.9943589
KEGG-NOTCH-SIGNALING-PATHWAY
Tukey multiple comparisons of means
95% family-wise confidence level
Fit: aov(formula = int.data[CDR_KEGG[i], x] ~ int.patient[x] + as.factor(int.time)[x] + int.phase[x])
$`int.patient[x]`
diff lwr upr p adj
Patient_5-Patient_4 -0.031358563 -0.044212606 -0.018504520 0.0000000
Patient_6-Patient_4 -0.041934019 -0.055810736 -0.028057301 0.0000000
Patient_7-Patient_4 -0.016798112 -0.060093414 0.026497190 0.8790808
Patient_8-Patient_4 -0.049830270 -0.070933728 -0.028726812 0.0000000
Patient_9-Patient_4 0.033833045 0.020488112 0.047177977 0.0000000
Patient_6-Patient_5 -0.010575456 -0.016798697 -0.004352214 0.0000193
Patient_7-Patient_5 0.014560451 -0.026920251 0.056041153 0.9178669
Patient_8-Patient_5 -0.018471707 -0.035545704 -0.001397709 0.0250670
Patient_9-Patient_5 0.065191608 0.060266906 0.070116309 0.0000000
Patient_7-Patient_6 0.025135907 -0.016673009 0.066944823 0.5225411
Patient_8-Patient_6 -0.007896251 -0.025752853 0.009960351 0.8064508
Patient_9-Patient_6 0.075767063 0.068584477 0.082949650 0.0000000
Patient_8-Patient_7 -0.033032158 -0.077762217 0.011697901 0.2845934
Patient_9-Patient_7 0.050631156 0.008995721 0.092266591 0.0070281
Patient_9-Patient_8 0.083663314 0.066216762 0.101109867 0.0000000
$`as.factor(int.time)[x]`
diff lwr upr p adj
2-1 -0.012976973 -0.01683259 -0.009121359 0e+00
3-1 -0.022756589 -0.02654529 -0.018967889 0e+00
3-2 -0.009779616 -0.01387828 -0.005680953 1e-07
$`int.phase[x]`
diff lwr upr p adj
G2M-G1 -0.02140576 -0.05191409 0.009102570 0.2269471
S-G1 -0.01107227 -0.01566892 -0.006475631 0.0000001
S-G2M 0.01033348 -0.02042465 0.041091617 0.7106814
KEGG-RIG-I-LIKE-RECEPTOR-SIGNALING-PATHWAY
Tukey multiple comparisons of means
95% family-wise confidence level
Fit: aov(formula = int.data[CDR_KEGG[i], x] ~ int.patient[x] + as.factor(int.time)[x] + int.phase[x])
$`int.patient[x]`
diff lwr upr p adj
Patient_5-Patient_4 -0.0287636113 -0.036763829 -0.020763394 0.0000000
Patient_6-Patient_4 -0.0240718350 -0.032708554 -0.015435116 0.0000000
Patient_7-Patient_4 -0.0006845705 -0.027631098 0.026261957 0.9999997
Patient_8-Patient_4 -0.0329789525 -0.046113516 -0.019844389 0.0000000
Patient_9-Patient_4 -0.0305269245 -0.038832666 -0.022221183 0.0000000
Patient_6-Patient_5 0.0046917763 0.000818498 0.008565055 0.0073721
Patient_7-Patient_5 0.0280790409 0.002261901 0.053896181 0.0238211
Patient_8-Patient_5 -0.0042153411 -0.014842012 0.006411330 0.8686713
Patient_9-Patient_5 -0.0017633132 -0.004828394 0.001301768 0.5718916
Patient_7-Patient_6 0.0233872645 -0.002634153 0.049408682 0.1069120
Patient_8-Patient_6 -0.0089071175 -0.020020874 0.002206639 0.2003854
Patient_9-Patient_6 -0.0064550895 -0.010925453 -0.001984726 0.0005575
Patient_8-Patient_7 -0.0322943820 -0.060133887 -0.004454877 0.0122014
Patient_9-Patient_7 -0.0298423541 -0.055755798 -0.003928910 0.0132202
Patient_9-Patient_8 0.0024520279 -0.008406518 0.013310574 0.9876577
$`as.factor(int.time)[x]`
diff lwr upr p adj
2-1 -0.001760768 -0.004160460 0.0006389245 0.1976932
3-1 -0.007673301 -0.010031347 -0.0053152559 0.0000000
3-2 -0.005912533 -0.008463497 -0.0033615698 0.0000002
$`int.phase[x]`
diff lwr upr p adj
G2M-G1 -0.002242173 -0.021230227 0.016745880 0.9586370
S-G1 -0.003998216 -0.006859117 -0.001137315 0.0030383
S-G2M -0.001756042 -0.020899571 0.017387487 0.9748287
KEGG-TOLL-LIKE-RECEPTOR-SIGNALING-PATHWAY
Tukey multiple comparisons of means
95% family-wise confidence level
Fit: aov(formula = int.data[CDR_KEGG[i], x] ~ int.patient[x] + as.factor(int.time)[x] + int.phase[x])
$`int.patient[x]`
diff lwr upr p adj
Patient_5-Patient_4 -0.022320741 -0.028941251 -0.015700232 0.0000000
Patient_6-Patient_4 -0.001367619 -0.008514859 0.005779621 0.9942552
Patient_7-Patient_4 0.017235651 -0.005063710 0.039535012 0.2362035
Patient_8-Patient_4 -0.025349364 -0.036218756 -0.014479972 0.0000000
Patient_9-Patient_4 0.003879377 -0.002993967 0.010752720 0.5926048
Patient_6-Patient_5 0.020953123 0.017747825 0.024158420 0.0000000
Patient_7-Patient_5 0.039556392 0.018191646 0.060921139 0.0000020
Patient_8-Patient_5 -0.003028622 -0.011822630 0.005765386 0.9238649
Patient_9-Patient_5 0.026200118 0.023663637 0.028736599 0.0000000
Patient_7-Patient_6 0.018603270 -0.002930524 0.040137064 0.1354803
Patient_8-Patient_6 -0.023981745 -0.033178836 -0.014784654 0.0000000
Patient_9-Patient_6 0.005246995 0.001547585 0.008946406 0.0007584
Patient_8-Patient_7 -0.042585015 -0.065623351 -0.019546679 0.0000021
Patient_9-Patient_7 -0.013356274 -0.034800716 0.008088168 0.4817670
Patient_9-Patient_8 0.029228741 0.020242847 0.038214634 0.0000000
$`as.factor(int.time)[x]`
diff lwr upr p adj
2-1 -0.002715072 -0.004700916 -0.0007292274 0.0038801
3-1 -0.006032065 -0.007983444 -0.0040806851 0.0000000
3-2 -0.003316993 -0.005428020 -0.0012059656 0.0006793
$`int.phase[x]`
diff lwr upr p adj
G2M-G1 -0.017391926 -0.033105322 -0.001678530 0.0256978
S-G1 -0.003592477 -0.005959990 -0.001224963 0.0011000
S-G2M 0.013799449 -0.002042609 0.029641507 0.1023926
KEGG-T-CELL-RECEPTOR-SIGNALING-PATHWAY
Tukey multiple comparisons of means
95% family-wise confidence level
Fit: aov(formula = int.data[CDR_KEGG[i], x] ~ int.patient[x] + as.factor(int.time)[x] + int.phase[x])
$`int.patient[x]`
diff lwr upr p adj
Patient_5-Patient_4 -0.037496955 -0.044812443 -0.030181467 0.0000000
Patient_6-Patient_4 -0.012525574 -0.020423086 -0.004628063 0.0000917
Patient_7-Patient_4 -0.005021948 -0.029662152 0.019618257 0.9922939
Patient_8-Patient_4 -0.035034538 -0.047044929 -0.023024147 0.0000000
Patient_9-Patient_4 0.006043157 -0.001551705 0.013638020 0.2073016
Patient_6-Patient_5 0.024971381 0.021429612 0.028513149 0.0000000
Patient_7-Patient_5 0.032475007 0.008867527 0.056082487 0.0012504
Patient_8-Patient_5 0.002462417 -0.007254729 0.012179563 0.9792682
Patient_9-Patient_5 0.043540112 0.040737368 0.046342856 0.0000000
Patient_7-Patient_6 0.007503627 -0.016290647 0.031297900 0.9468414
Patient_8-Patient_6 -0.022508964 -0.032671506 -0.012346422 0.0000000
Patient_9-Patient_6 0.018568732 0.014480981 0.022656482 0.0000000
Patient_8-Patient_7 -0.030012590 -0.055469343 -0.004555838 0.0101587
Patient_9-Patient_7 0.011065105 -0.012630437 0.034760646 0.7676856
Patient_9-Patient_8 0.041077695 0.031148520 0.051006870 0.0000000
$`as.factor(int.time)[x]`
diff lwr upr p adj
2-1 -0.008948539 -0.011142845 -0.006754234 0.0e+00
3-1 -0.013665949 -0.015822171 -0.011509726 0.0e+00
3-2 -0.004717409 -0.007050039 -0.002384780 6.5e-06
$`int.phase[x]`
diff lwr upr p adj
G2M-G1 -0.011352432 -0.028715319 0.006010456 0.2756023
S-G1 -0.005972347 -0.008588387 -0.003356307 0.0000003
S-G2M 0.005380085 -0.012124971 0.022885140 0.7513429
KEGG-WNT-SIGNALING-PATHWAY
Tukey multiple comparisons of means
95% family-wise confidence level
Fit: aov(formula = int.data[CDR_KEGG[i], x] ~ int.patient[x] + as.factor(int.time)[x] + int.phase[x])
$`int.patient[x]`
diff lwr upr p adj
Patient_5-Patient_4 -0.03679916 -0.0439453376 -0.029652980 0.0000000
Patient_6-Patient_4 -0.02983784 -0.0375525709 -0.022123106 0.0000000
Patient_7-Patient_4 -0.01424186 -0.0383117956 0.009828074 0.5406454
Patient_8-Patient_4 -0.04825535 -0.0599877753 -0.036522927 0.0000000
Patient_9-Patient_4 0.02241983 0.0150007432 0.029838919 0.0000000
Patient_6-Patient_5 0.00696132 0.0035015218 0.010421119 0.0000002
Patient_7-Patient_5 0.02255730 -0.0005038138 0.045618409 0.0594400
Patient_8-Patient_5 -0.01145619 -0.0209484464 -0.001963938 0.0077066
Patient_9-Patient_5 0.05921899 0.0564811120 0.061956868 0.0000000
Patient_7-Patient_6 0.01559598 -0.0076476043 0.038839559 0.3942779
Patient_8-Patient_6 -0.01841751 -0.0283448543 -0.008490171 0.0000019
Patient_9-Patient_6 0.05225767 0.0482645255 0.056250814 0.0000000
Patient_8-Patient_7 -0.03401349 -0.0588810747 -0.009145905 0.0013683
Patient_9-Patient_7 0.03666169 0.0135145572 0.059808827 0.0000944
Patient_9-Patient_8 0.07067518 0.0609758070 0.080374558 0.0000000
$`as.factor(int.time)[x]`
diff lwr upr p adj
2-1 -0.008763069 -0.010906590 -0.006619548 0.0000000
3-1 -0.012138372 -0.014244692 -0.010032052 0.0000000
3-2 -0.003375303 -0.005653947 -0.001096660 0.0015065
$`int.phase[x]`
diff lwr upr p adj
G2M-G1 -0.013628379 -0.03058942 0.003332664 0.1434741
S-G1 -0.008347317 -0.01090281 -0.005791823 0.0000000
S-G2M 0.005281062 -0.01181886 0.022380982 0.7492593

## Sheet: Supp Fig 19
Supplementary Figure 19
[1] "Patient 4"
[1] "Arc 1"
Tukey multiple comparisons of means
95% family-wise confidence level
Fit: aov(formula = y_score ~ x_labs)
$x_labs
diff lwr upr p adj
2-1 -0.6576708785 -0.66959487 -0.64574688 0.0000000
3-1 -0.6578027420 -0.67532899 -0.64027650 0.0000000
3-2 -0.0001318636 -0.01608162 0.01581789 0.9997928
[1] "Arc 2"
Tukey multiple comparisons of means
95% family-wise confidence level
Fit: aov(formula = y_score ~ x_labs)
$x_labs
diff lwr upr p adj
2-1 0.24525904 0.2254449 0.26507321 0
3-1 0.31073385 0.2816104 0.33985731 0
3-2 0.06547481 0.0389710 0.09197862 0
[1] "Arc 3"
Tukey multiple comparisons of means
95% family-wise confidence level
Fit: aov(formula = y_score ~ x_labs)
$x_labs
diff lwr upr p adj
2-1 0.41241184 0.39192307 0.43290061 0e+00
3-1 0.34706889 0.31695389 0.37718390 0e+00
3-2 -0.06534295 -0.09274911 -0.03793679 1e-07
[1] "Patient 5"
[1] "Arc 1"
Tukey multiple comparisons of means
95% family-wise confidence level
Fit: aov(formula = y_score ~ x_labs)
$x_labs
diff lwr upr p adj
2-1 0.02672881 0.01938248 0.03407514 0
[1] "Arc 2"
Tukey multiple comparisons of means
95% family-wise confidence level
Fit: aov(formula = y_score ~ x_labs)
$x_labs
diff lwr upr p adj
2-1 0.0197178 0.01109014 0.02834546 7.6e-06
[1] "Arc 3"
Tukey multiple comparisons of means
95% family-wise confidence level
Fit: aov(formula = y_score ~ x_labs)
$x_labs
diff lwr upr p adj
2-1 -0.04644661 -0.05630791 -0.03658531 0
[1] "Patient 6"
[1] "Arc 1"
Tukey multiple comparisons of means
95% family-wise confidence level
Fit: aov(formula = y_score ~ x_labs)
$x_labs
diff lwr upr p adj
2-1 -0.013883052 -0.04251430 0.01474820 0.4911990
3-1 -0.010050868 -0.03193414 0.01183241 0.5283337
3-2 0.003832184 -0.02459340 0.03225777 0.9463832
[1] "Arc 2"
Tukey multiple comparisons of means
95% family-wise confidence level
Fit: aov(formula = y_score ~ x_labs)
$x_labs
diff lwr upr p adj
2-1 -0.03106451 -0.06648132 0.004352301 0.0991721
3-1 0.05839838 0.03132880 0.085467957 0.0000014
3-2 0.08946289 0.05430048 0.124625298 0.0000000
[1] "Arc 3"
Tukey multiple comparisons of means
95% family-wise confidence level
Fit: aov(formula = y_score ~ x_labs)
$x_labs
diff lwr upr p adj
2-1 0.04494756 0.01135271 0.07854242 0.0049079
3-1 -0.04834751 -0.07402454 -0.02267048 0.0000314
3-2 -0.09329507 -0.12664861 -0.05994153 0.0000000
[1] "Patient 7"
[1] "Arc 1"
Tukey multiple comparisons of means
95% family-wise confidence level
Fit: aov(formula = y_score ~ x_labs)
$x_labs
diff lwr upr p adj
2-1 -0.1243357 -0.1507235 -0.09794792 0
3-1 0.2264729 0.2024331 0.25051264 0
3-2 0.3508086 0.3363072 0.36530998 0
[1] "Arc 2"
Tukey multiple comparisons of means
95% family-wise confidence level
Fit: aov(formula = y_score ~ x_labs)
$x_labs
diff lwr upr p adj
2-1 -0.28849863 -0.31935703 -0.25764023 0.0000000
3-1 -0.04199901 -0.07011159 -0.01388644 0.0013519
3-2 0.24649962 0.22954140 0.26345783 0.0000000
[1] "Arc 3"
Tukey multiple comparisons of means
95% family-wise confidence level
Fit: aov(formula = y_score ~ x_labs)
$x_labs
diff lwr upr p adj
2-1 0.4128343 0.3973097 0.4283590 0
3-1 -0.1844739 -0.1986171 -0.1703307 0
3-2 -0.5973082 -0.6058398 -0.5887767 0
[1] "Patient 8"
[1] "Arc 1"
Tukey multiple comparisons of means
95% family-wise confidence level
Fit: aov(formula = y_score ~ x_labs)
$x_labs
diff lwr upr p adj
2-1 -0.23101634 -0.2537145 -0.20831814 0
3-1 -0.08255734 -0.1114564 -0.05365832 0
4-1 0.07280427 0.0493119 0.09629664 0
3-2 0.14845899 0.1217428 0.17517522 0
4-2 0.30382060 0.2830722 0.32456898 0
4-3 0.15536161 0.1279675 0.18275577 0
[1] "Arc 2"
Tukey multiple comparisons of means
95% family-wise confidence level
Fit: aov(formula = y_score ~ x_labs)
$x_labs
diff lwr upr p adj
2-1 0.002908083 -0.01638864 0.02220480 0.9802728
3-1 0.001668185 -0.02290012 0.02623649 0.9981136
4-1 -0.187863414 -0.20783529 -0.16789153 0.0000000
3-2 -0.001239898 -0.02395251 0.02147272 0.9990157
4-2 -0.190771496 -0.20841058 -0.17313241 0.0000000
4-3 -0.189531598 -0.21282056 -0.16624264 0.0000000
[1] "Arc 3"
Tukey multiple comparisons of means
95% family-wise confidence level
Fit: aov(formula = y_score ~ x_labs)
$x_labs
diff lwr upr p adj
2-1 0.22810825 0.20909089 0.24712562 0.0000000
3-1 0.08088916 0.05667653 0.10510179 0.0000000
4-1 0.11505915 0.09537640 0.13474189 0.0000000
3-2 -0.14721910 -0.16960290 -0.12483529 0.0000000
4-2 -0.11304911 -0.13043283 -0.09566538 0.0000000
4-3 0.03416999 0.01121818 0.05712179 0.0007589
[1] "Patient 9"
[1] "Arc 1"
Tukey multiple comparisons of means
95% family-wise confidence level
Fit: aov(formula = y_score ~ x_labs)
$x_labs
diff lwr upr p adj
2-1 -0.48013719 -0.49876872 -0.461505657 0.00000
3-1 -0.50064637 -0.52510258 -0.476190168 0.00000
3-2 -0.02050918 -0.04270278 0.001684418 0.07712
[1] "Arc 2"
Tukey multiple comparisons of means
95% family-wise confidence level
Fit: aov(formula = y_score ~ x_labs)
$x_labs
diff lwr upr p adj
2-1 0.28461545 0.2612900 0.3079409 0
3-1 0.09521147 0.0645939 0.1258290 0
3-2 -0.18940398 -0.2171889 -0.1616190 0
[1] "Arc 3"
Tukey multiple comparisons of means
95% family-wise confidence level
Fit: aov(formula = y_score ~ x_labs)
$x_labs
diff lwr upr p adj
2-1 0.1955217 0.1722555 0.2187880 0
3-1 0.4054349 0.3748951 0.4359747 0
3-2 0.2099132 0.1821988 0.2376275 0
